# Supplementary material for: Metabolism of plant-derived toxins from its insect host increases the success of the entomopathogenic fungus Beauveria bassiana
Source: ISME J. 2023 Jul 21;17(10):1693–704. doi: 10.1038/s41396-023-01480-3 (PMC10504261; doi:10.1038/s41396-023-01480-3)
Supplement: Supplementary file 5 — Table S1 [file 41396_2023_1480_MOESM5_ESM.xlsx]

## Sheet: Table S1-GSL Brassiacales
Table S1 GSL contents in Brassicales and the cabbage aphids
Name	B. napus			B. nigra			B. oleracea			N. officinale
	Leaf µmol/ g DW	Aphid µmol/ g DW	p value	Leaf µmol/ g DW	Aphid µmol/ g DW	p value	Leaf µmol/ g DW	Aphid µmol/ g DW	p value	Leaf µmol/ g DW	Aphid µmol/ g DW	p value
Total GSLs	5.91 ± 0.88	38.06 ± 13.03	0.03925	48.48 ± 4.59	64.14 ± 9.63	0.180238	15.75 ± 0.53	72.62 ± 7.74	8.1e-05	24.98 ± 2.77	46.14 ± 2.71	0.000597
A-GSL (2-propenyl-glucosinolate) (2)	0.00 ± 0.00	0.00 ± 0.00		44.02 ± 4.22	53.80 ± 8.79	0.34491	0.42 ± 0.02	12.30 ± 1.47	4.1e-05	0.00 ± 0.00	0.00 ± 0.00
3-Butenyl-GSL (3-butenyl-glucosinolate)	0.37 ± 0.12	4.30 ± 1.38	0.022129	0.31 ± 0.04	0.62 ± 0.13	0.056368	0.08 ± 0.00	2.48 ± 0.12	< .00001	0.00 ± 0.00	0.00 ± 0.00
4-Pentenyl-GSL (4-pentenyl-glucosinolate)	0.20 ± 0.12	2.92 ± 1.40	0.089428	0.00 ± 0.00	0.00 ± 0.00		0.00 ± 0.00	0.00 ± 0.00		0.00 ± 0.00	0.00 ± 0.00
1-methylpropyl-GSL (1-methylpropyl-glucosinolate)	0.00 ± 0.00	0.00 ± 0.00		0.05 ± 0.01	1.07 ± 0.20	0.000854	0.00 ± 0.00	0.00 ± 0.00		0.00 ± 0.00	0.00 ± 0.00
2OH3But-GSL (2-hydroxy-3-butenyl-glucosinolate) (4)	1.17 ± 0.43	17.88 ± 7.11	0.04705	0.18 ± 0.03	1.01 ± 0.08	< .00001	0.46 ± 0.11	18.51 ± 0.80	< .00001	0.17 ± 0.01	1.39 ± 0.06	< .00001
3MSOP-GSL (3-methylsulfinylpropyl-glucosinolate)	0.00 ± 0.00	0.00 ± 0.00		0.00 ± 0.00	0.00 ± 0.00		2.97 ± 0.42	11.35 ± 3.03	0.025327	0.00 ± 0.00	0.00 ± 0.00
4MSOB-GSL (4-methylsulfinylbutyl-glucosinolate) (1)	0.58 ± 0.20	3.14 ± 1.31	0.088332	0.00 ± 0.00	0.00 ± 0.00		2.53 ± 0.38	15.58 ± 2.16	0.00034	0.00 ± 0.00	0.00 ± 0.00
7MSOH-GSL (7-methylsulfinylhexyl-glucosinolate)	0.00 ± 0.00	0.00 ± 0.00		0.00 ± 0.00	0.00 ± 0.00		0.00 ± 0.00	0.00 ± 0.00		0.70 ± 0.16	10.84 ± 0.91	< .00001
8MSOO-GSL (8-methylsulfinyloctyl-glucosinolate)	0.00 ± 0.00	0.00 ± 0.00		0.00 ± 0.00	0.00 ± 0.00		0.00 ± 0.00	0.00 ± 0.00		0.36 ± 0.06	6.33 ± 0.65	1.7e-05
3MTP-GSL (3-methylthiopropyl-glucosinolate)	0.00 ± 0.00	0.00 ± 0.00		0.28 ± 0.08	0.74 ± 0.10	0.006713	0.07 ± 0.00	0.85 ± 0.08	1.4e-05	0.00 ± 0.00	0.00 ± 0.00
2PE-GSL (2-phenylethyl-glucosinolate) (3)	0.30 ± 0.06	2.09 ± 0.92	0.0893	0.54 ± 0.11	1.56 ± 0.64	0.159181	0.00 ± 0.00	0.00 ± 0.00		19.56 ± 2.50	20.40 ± 1.13	0.764985
I3M-GSL (indol-3-ylmethyl-glucosinolate)	0.56 ± 0.11	0.99 ± 0.31	0.232605	0.16 ± 0.04	0.19 ± 0.07	0.682531	5.65 ± 0.24	3.34 ± 0.76	0.020344	0.39 ± 0.05	1.81 ± 0.24	0.000444
1MOI3M-GSL (1-methoxy-indol-3-ylmethyl-glucosinolate)	0.01 ± 0.00	0.33 ± 0.09	0.010397	0.00 ± 0.00	0.00 ± 0.00		0.00 ± 0.00	0.00 ± 0.00		0.00 ± 0.00	0.00 ± 0.00
4MOI3M-GSL (4-methoxy-indol-3-ylmethyl-glucosinolate)	0.10 ± 0.02	0.82 ± 0.06	< .00001	0.00 ± 0.00	0.00 ± 0.00		0.15 ± 0.03	0.75 ± 0.11	0.000679	0.00 ± 0.00	0.00 ± 0.00
4OHI3M-GSL (4-hydroxy-indol-3-ylmethyl-glucosinolate)	0.34 ± 0.06	1.51 ± 0.53	0.060212	0.09 ± 0.01	1.50 ± 0.43	0.011262	0.39 ± 0.02	3.49 ± 0.58	0.000723	0.03 ± 0.01	1.52 ± 0.17	1.9e-05
Note: significant differences were conducted by using two-tailed t tests p ≤ 0.05
