# Supplementary material for: Metabolism of plant-derived toxins from its insect host increases the success of the entomopathogenic fungus Beauveria bassiana
Source: ISME J. 2023 Jul 21;17(10):1693–704. doi: 10.1038/s41396-023-01480-3 (PMC10504261; doi:10.1038/s41396-023-01480-3)
Supplement: Supplementary file 6 — Table S2 [file 41396_2023_1480_MOESM6_ESM.xlsx]

## Sheet: Table S2- specific hits of GSTs
Table S2 Coserved domains hit of BbGST on the classified GST families
BbGSTs	Conserved protein domain family in NCBI
	Name	accession	interval	E-value	description
BbGSTUre2p2	GST_C_Ure2p	cd10293	93-211	2.36e-43	C-terminal, alpha helical domain of fungal Ure2p Glutathione S-transferases; Glutathione S-transferase (GST) C-terminal domain family, Ure2p subfamily; composed of the Saccharomyces cerevisiae Ure2p and related fungal proteins.
	GstA	COG0625	6-210	3.19e-42	Glutathione S-transferase [Posttranslational modification, protein turnover, chaperones]
	GST_N_Ure2p_like	cd03048	5-82	2.71e-32	GST_N family, Ure2p-likGST_N family, Ure2p-like subfamily; composed of the Saccharomyces cerevisiae Ure2p and related GSTse subfamily.
BbGSTUre2p3	GST_C_Ure2p	cd10293	101-221	7.32e-51	C-terminal, alpha helical domain of fungal Ure2p Glutathione S-transferases; Glutathione S-transferase (GST) C-terminal domain family, Ure2p subfamily; composed of the Saccharomyces cerevisiae Ure2p and related fungal proteins.
	GstA	COG0625	8-217	6.8e-42	Glutathione S-transferase [Posttranslational modification, protein turnover, chaperones]
	GST_N_Ure2p_like	cd03048	7-84	2.47e-29	GST_N family, Ure2p-likGST_N family, Ure2p-like subfamily; composed of the Saccharomyces cerevisiae Ure2p and related GSTse subfamily.
BbGSTUre2p1	GstA	COG0625	34-216	4.22e-25	Glutathione S-transferase [Posttranslational modification, protein turnover, chaperones]
	GST_C_Ure2p_like	cd03178	151-216	8.55e-11	C-terminal, alpha helical domain of Ure2p and related Glutathione S-transferase-like proteins; Glutathione S-transferase (GST) C-terminal domain family, Ure2p-like subfamily
BbGSTGTT11	GST_C_GTT1_like	cd03189	109-239	6.58e-42	C-terminal, alpha helical domain of GTT1-like Glutathione S-transferases; Glutathione S-transferase (GST) C-terminal domain family, Saccharomyces cerevisiae GTT1-like subfamily
	GstA	COG0625	40-253	2.16e-12	Glutathione S-transferase [Posttranslational modification, protein turnover, chaperones]
	GST_N_GTT1_like	cd03046	9-91	2.76e-12	GST_N family, Saccharomyces cerevisiae GTT1-like subfamily; composed of predominantly uncharacterized proteins with similarity to the S. cerevisiae GST protein, GTT1, and the Schizosaccharomyces pombe GST-III.
BbGSTGTT12	GstA	COG0625	7-203	5.7e-29	Glutathione S-transferase [Posttranslational modification, protein turnover, chaperones]
	GST_C_GTT1_like	cd03189	86-196	7.08e-25	C-terminal, alpha helical domain of GTT1-like Glutathione S-transferases; Glutathione S-transferase (GST) C-terminal domain family, Saccharomyces cerevisiae GTT1-like subfamily
BbGSTS	GST_C_Sigma_like	cd03192	142-259	5.29e-16	C-terminal, alpha helical domain of Class Sigma-like Glutathione S-transferases; Glutathione S-transferase (GST) C-terminal domain family, Class Sigma_like
	GST_N_Sigma_like	cd03039	46-127	9.11e-15	GST_N family, Class Sigma_like; composed of GSTs belonging to class Sigma and similar proteins, including GSTs from class Mu, Pi and Alpha.
	GstA	COG0625	48-226	1.49e-08	Glutathione S-transferase [Posttranslational modification, protein turnover, chaperones]
BbGSTEF1Bγ	GST_C_EF1Bgamma_like	cd03181	91-217	1.53e-32	Glutathione S-transferase C-terminal-like, alpha helical domain of the Gamma subunit of Elongation Factor 1B and similar proteins
	GstA	COG0625	3-199	8.44e-22	Glutathione S-transferase [Posttranslational modification, protein turnover, chaperones]
	GST_N_EF1Bgamma	cd03044	3-76	1.38e-12	GST_N family, Gamma subunit of Elongation Factor 1B (EFB1gamma) subfamily
BbGSTN3	GstA	COG0625	145-343	2.15e-22	Glutathione S-transferase [Posttranslational modification, protein turnover, chaperones]
	GST_N_3	pfam13417	147-218	7.68e-19	Glutathione S-transferase, N-terminal domain;
	GST_N_family	cd00570	145-216	5.44e-17	Glutathione S-transferase (GST) family, N-terminal domain
BbGSTN22	GstA	COG0625	29-242	1.17e-31	Glutathione S-transferase [Posttranslational modification, protein turnover, chaperones]
	GST_N_family	cd00570	30-206	1.98e-19	Glutathione S-transferase (GST) family, N-terminal domain
	GST_N_2	pfam13409	29-105	7.62e-18	Glutathione S-transferase, N-terminal domain; This family is closely related to pfam02798
BbGSTN21	GST_N_family	cd00570	5-75	5.79e-21	Glutathione S-transferase (GST) family, N-terminal domain
	GstA	COG0625	5-207	7.81e-20	Glutathione S-transferase [Posttranslational modification, protein turnover, chaperones]
	GST_N_2	pfam13409	13-77	4.13e-17	Glutathione S-transferase, N-terminal domain; This family is closely related to pfam02798
BbGSTN1	GST_N_1	cd03043	5-78	2.09e-38	GST_N family, unknown subfamily 1; composed of uncharacterized proteins, predominantly from bacteria, with similarity to GSTs.
	GstA	COG0625	12-215	5.29e-27	Glutathione S-transferase [Posttranslational modification, protein turnover, chaperones]
	GST_N_2	pfam13409	12-79	3.26e-16	Glutathione S-transferase, N-terminal domain; This family is closely related to pfam02798
BbGSTGHR	ECM4 (GHR)	COG0435	11-328	7.22e-154	Glutathionyl-hydroquinone reductase [Energy production and conversion]
	GST_C_Omega_like	cd03190	175-321	2.47e-72	C-terminal, alpha helical domain of Class Omega-like Glutathione S-transferases; Glutathione S-transferase (GST) C-terminal domain family, Saccharomyces cerevisiae Omega-like subfamily
BbGSTZ	GST_C_Zeta	cd03191	167-233	2.98e-13	C-terminal, alpha helical domain of Class Zeta Glutathione S-transferases
	GstA	COG0625	16-236	5.69e-12	Glutathione S-transferase [Posttranslational modification, protein turnover, chaperones]
BbGSTe1	GST_N_etherase_LigE	cd03038	5-92	2.49e-33	GST_N family, Beta etherase LigE subfamily; composed of proteins similar to Sphingomonas paucimobilis beta etherase, LigE,
	GST_N_2	pfam13409	19-90	3.54e-07	Glutathione S-transferase, N-terminal domain; This family is closely related to pfam02798
	GstA	COG0625	22-212	0.000121	Glutathione S-transferase [Posttranslational modification, protein turnover, chaperones]
BbGSTe2	GST_N_etherase_LigE	cd03038	12-106	1.5e-28	GST_N family, Beta etherase LigE subfamily; composed of proteins similar to Sphingomonas paucimobilis beta etherase, LigE,
	GST_N_2	pfam13409	29-104	4.97e-08	Glutathione S-transferase, N-terminal domain; This family is closely related to pfam02798
	GstA	COG0625	28-262	8e-06	Glutathione S-transferase [Posttranslational modification, protein turnover, chaperones]
BbGSTK	DsbA_GSTK	cd03021	5-219	1.13e-67	DsbA family, Glutathione (GSH) S-transferase Kappa (GSTK) subfamily; GSTK is a member of the GST family of enzymes which catalyzes the transfer of the thiol of GSH to electrophilic substrates. It is specifically located in the mitochondria and peroxisomes, unlike other members of the canonical GST family, which are mainly cytosolic.
	DSBA	pfam01323	5-212	9.28e-23	DSBA-like thioredoxin domain; This family contains a diverse set of proteins with a thioredoxin-like structure pfam00085.
BbGSTU	No putative conserved domains have been detected
