# Supplementary material for: Metabolism of plant-derived toxins from its insect host increases the success of the entomopathogenic fungus Beauveria bassiana
Source: ISME J. 2023 Jul 21;17(10):1693–704. doi: 10.1038/s41396-023-01480-3 (PMC10504261; doi:10.1038/s41396-023-01480-3)
Supplement: Supplementary file 7 — Table S3 [file 41396_2023_1480_MOESM7_ESM.xlsx]

## Sheet: Table S3-GST protein identity %
Table S3 Identity % of BbGSTs based on amino acid sequences
Identity %	BbGSTZ	BbGSTEF1Bγ	BbGSTGHR	BbGSTN1	BbGSTN21	BbGSTN22	BbGSTN3	BbGSTe2	BbGSTe1	BbGSTU	BbGSTK	BbGSTS	BbGSTGTT12	BbGSTGTT11	BbGSTUre2p1	BbGSTUre2p3	BbGSTUre2p2
BbGSTZ		13.834	12.141	12.698	11.027	12.821	14.552	9.764	7.636	6.207	5.822	6.309	9.738	9.474	9.96	10.83	8.846
BbGSTEF1Bγ	13.834		11.228	11.57	12.083	10.931	15.546	8.481	9.738	5.091	6.028	9.929	12.5	11.07	12.81	10.078	12.705
BbGSTGHR	12.141	11.228		12.375	16.611	12.202	11.488	8.26	8.464	4.975	4.444	7.713	10.274	9.177	8.602	10.101	11.511
BbGSTN1	12.698	11.57	12.375		14.453	15.058	19.6	8.364	8.712	7.197	9.319	8.364	14.17	11.027	15.385	12.648	12.552
BbGSTN21	11.027	12.083	16.611	14.453		21.951	20.588	11.228	9.559	2.867	8.897	6.786	13.333	13.869	17.284	11.719	15.702
BbGSTN22	12.821	10.931	12.202	15.058	21.951		32.593	12.459	7.639	5.696	6.969	8.571	11.832	11.552	15.663	15.909	18.474
BbGSTN3	14.552	15.546	11.488	19.6	20.588	32.593		11.037	8.214	9.136	9.187	8.152	13.78	12.364	15.226	14.51	18.257
BbGSTe2	9.764	8.481	8.26	8.364	11.228	12.459	11.037		20.996	5.537	8.276	9.366	11.314	7.986	9.328	12.969	10.954
BbGSTe1	7.636	9.738	8.464	8.712	9.559	7.639	8.214	20.996		6.835	6.944	7.616	10.853	11.388	8.696	10.108	10.345
BbGSTU	6.207	5.091	4.975	7.197	2.867	5.696	9.136	5.537	6.835		5.263	6.771	10.769	7.368	5.976	7.914	6.513
BbGSTK	5.822	6.028	4.444	9.319	8.897	6.969	9.187	8.276	6.944	5.263		5.902	9.328	6.338	10.989	7.168	8.664
BbGSTS	6.309	9.929	7.713	8.364	6.786	8.571	8.152	9.366	7.616	6.771	5.902		14.545	13.043	7.865	12.59	13.514
BbGSTGTT12	9.738	12.5	10.274	14.17	13.333	11.832	13.78	11.314	10.853	10.769	9.328	14.545		25	18.222	16.183	21.333
BbGSTGTT11	9.474	11.07	9.177	11.027	13.869	11.552	12.364	7.986	11.388	7.368	6.338	13.043	25		13.655	13.043	16.602
BbGSTUre2p1	9.96	12.81	8.602	15.385	17.284	15.663	15.226	9.328	8.696	5.976	10.989	7.865	18.222	13.655		19.492	20.085
BbGSTUre2p3	10.83	10.078	10.101	12.648	11.719	15.909	14.51	12.969	10.108	7.914	7.168	12.59	16.183	13.043	19.492		41.071
BbGSTUre2p2	8.846	12.705	11.511	12.552	15.702	18.474	18.257	10.954	10.345	6.513	8.664	13.514	21.333	16.602	20.085	41.071
