# Supplementary material for: Metabolism of plant-derived toxins from its insect host increases the success of the entomopathogenic fungus Beauveria bassiana
Source: ISME J. 2023 Jul 21;17(10):1693–704. doi: 10.1038/s41396-023-01480-3 (PMC10504261; doi:10.1038/s41396-023-01480-3)
Supplement: Supplementary file 8 — Table S4 [file 41396_2023_1480_MOESM8_ESM.xlsx]

## Sheet: Table S4-Sig in vocano plot 
Table S4 The significantly different metabolites formed by B. bassiana incubated with ITCs compared with control treatment
4MSOB-ITC(1a) vs CT	RT (min)	m/z (positive)	FC	log2(FC)	p.ajusted	=-LOG10(p)	Name		GABA: α-Aminobutyric acid
0.81_179.04858	0.81	179.049	0.19357	-2.369	1.6018e-07	6.7954	GSH		PA: Pentanedioic acid
0.81_308.09123	0.81	308.091	0.17324	-2.5291	3.8581e-09	8.4136	GSH		Cys: Cysteine
1.06_179.04857	1.06	179.049	0.18175	-2.46	3.8224e-06	5.4177	GSH		GSH: Glutathion
1.06_233.05937	1.06	233.059	0.2281	-2.1323	7.7059e-06	5.1132	GSH		Glu: Glutamine
1.06_308.09129	1.06	308.091	0.19201	-2.3807	2.3625e-07	6.6266	GSH		Gly: Glycine
1.06_385.12708	1.06	385.127	0.018133	-5.7852	7.3611e-10	9.1331	GSH		NAC: N-Acetyl-L-cysteine
2.5_136.07888	2.5	136.079	1176.2	10.2	1.8448e-13	12.734	4MSOB-ITC-Cys(1e)
2.5_178.03551	2.5	178.036	330.03	8.3665	1.0102e-13	12.996	4MSOB-ITC-Cys(1e)		Notes:
2.5_299.05533	2.5	299.055	2158.3	11.076	1.3674e-14	13.864	4MSOB-ITC-Cys(1e)		1. The chromatography and mass spectrum of the putative 4MSOB-ITC-Cys-Gly-GABA, A-ITC-Cys-Gly-PA, 2PE-ITC-Cys-Gly-GABA , 2PE-ITC-Cys-GABA, and 2PE-ITC-Cys-Gly-PA are listed in the Supplementary file 2.
2.51_114.03723	2.51	114.037	57.426	5.8436	7.8941e-12	11.103	4MSOB-ITC-Cys(1e)		2. The compound at 313.107 m/z, 3.26 min was formed in the artificial diet containing 4MSOB-ITC without fungus
2.81_315.05037	2.81	315.05	107.45	6.7475	4.4678e-12	11.35	4MSOOB-Cys(6e)
2.86_356.07689	2.86	356.077	64.021	6.0005	8.3774e-13	12.077	4MSOB-ITC-Cys-Gly(1d)
3.11_414.08268	3.11	414.083	130.28	7.0255	4.7045e-11	10.327	4MSOB-ITC-Cys-Asp
3.18_441.12997	3.18	441.13	163.77	7.3555	1.0788e-07	6.9671	4MSOB-ITC-Cys-Gly-GABA
3.23_428.09826	3.23	428.098	2635.7	11.364	2.6481e-12	11.577	4MSOB-ITC-Cys-Glu(1c)
3.24_356.07688	3.24	356.077	52.174	5.7053	4.3513e-10	9.3614	4MSOB-ITC-GSH(1b)
3.24_485.11991	3.24	485.12	3777.7	11.883	5.4877e-13	12.261	4MSOB-ITC-GSH(1b)
3.25_114.03723	3.25	114.037	58.3	5.8654	8.1368e-11	10.09	4MSOB-ITC-GSH(1b)
3.25_178.03558	3.25	178.036	74.895	6.2268	1.4155e-11	10.849	4MSOB-ITC-GSH(1b)
3.25_211.06447	3.25	211.064	55.8	5.8022	1.1841e-10	9.9266	4MSOB-ITC-GSH(1b)
3.35_313.10745	3.35	313.107	243.07	7.9252	4.0455e-11	10.393	4MSOB-ITC dimer
3.48_566.17792	3.48	566.178	76.037	6.2486	5.0921e-11	10.293	not 4MSOB-ITC related
3.59_444.09336	3.59	444.093	98.826	6.6268	5.8869e-11	10.23	4MSOOB-Cys-Glu(6c)
3.59_501.11504	3.59	501.115	188.99	7.5622	4.2044e-11	10.376	4MSOOB-GSH(6b)
4.06_178.03554	4.06	178.036	360.41	8.4935	9.0321e-14	13.044	4MSOB-ITC-NAC(1f)
4.06_212.02323	4.06	212.023	54.232	5.7611	1.2301e-13	12.91	4MSOB-ITC-NAC(1f)
4.06_341.06606	4.06	341.066	816.56	9.6734	3.0264e-15	14.519	4MSOB-ITC-NAC(1f)
5.55_114.03719	5.55	114.037	517.26	9.0147	0.00021745	3.6626	4MSOB-ITC(1a)
5.55_178.03558	5.55	178.036	736.59	9.5247	1.6896e-12	11.772	4MSOB-ITC(1a)
5.55_71.98979	5.55	71.9898	51.905	5.6978	4.1341e-12	11.384	4MSOB-ITC(1a)
5.58_469.12515	5.58	469.125	57.289	5.8402	2.2869e-10	9.6408	4MTB-ITC-GSH(5b)
5.74_412.10343	5.74	412.103	223.04	7.8011	4.1341e-12	11.384	4MTB-ITC-Cys-Glu(5c)
Allyl-ITC(2a) vs CT	RT (min)	m/z (positive)	FC	log2(FC)	p.ajusted	=-LOG10(p)	Name
8.83_604.32693	8.83	604.327	0.049576	-4.3342	0.006591	2.1811
1.06_259.13174	1.06	259.132	0.05691	-4.1352	0.0048419	2.315	GSH
9.15_418.26266	9.15	418.263	0.071644	-3.803	7.1856e-05	4.1435
3.62_399.24871	3.62	399.249	0.22278	-2.1663	0.000327	3.4855
2.88_336.15591	2.88	336.156	4.0397	2.0142	0.0019595	2.7079
5.56_164.0376	5.56	164.038	44.126	5.4635	2.8554e-08	7.5443	Allyl-ITC-NAC(2f)
5.57_285.03392	5.57	285.034	45.436	5.5058	2.8554e-08	7.5443	Allyl-ITC-NAC(2f)
5.13_392.095	5.13	392.095	66.294	6.0508	5.6029e-07	6.2516	Allyl-ITC-Cys-Gly-PA
3.17_122.02705	3.17	122.027	71.455	6.159	4.8267e-08	7.3164	Allyl-ITC-Cys(2e)
3.99_278.06284	3.99	278.063	75.005	6.2289	1.0616e-07	6.974	Allyl-ITC-GSH(2b)
4.04_221.04132	4.04	221.041	170.19	7.411	1.4746e-07	6.8313	Allyl-ITC-Cys-Glu(2c)
3.18_204.01478	3.18	204.015	204.78	7.678	2.8554e-08	7.5443	Allyl-ITC-Cys(2e)
3.99_407.10572	3.99	407.106	959.55	9.9062	2.8554e-08	7.5443	Allyl-ITC-GSH(2b)
4.04_350.0841	4.04	350.084	1258.7	10.298	8.7469e-08	7.0581	Allyl-ITC-Cys-Glu(2c)
2PE-ITC(3a) vs CT	RT (min)	m/z (positive)	FC	log2(FC)	p.ajusted	=-LOG10(p)	Name
8.83_604.32693	8.83	604.327	0.024992	-5.3224	0.0050975	2.2926
0.81_308.09127	0.81	308.091	0.056601	-4.143	0.00092927	3.0319	GSH
1.06_308.09133	1.06	308.091	0.059522	-4.0704	0.0012501	2.9031	GSH
1.06_179.04857	1.06	179.049	0.061251	-4.0291	0.00090077	3.0454	GSH
0.81_179.04858	0.81	179.049	0.072814	-3.7796	0.00042013	3.3766	GSH
9.15_418.26266	9.15	418.263	0.10886	-3.1994	0.0030272	2.519
2.83_232.15434	2.83	232.154	0.12214	-3.0334	0.0053324	2.2731
1.06_204.12339	1.06	204.123	0.13371	-2.9028	0.00098357	3.0072	GSH
0.75_222.01986	0.75	222.02	0.24246	-2.0442	0.0016792	2.7749
10.92_318.30052	10.92	318.301	4.6718	2.224	0.0037716	2.4235
6.17_427.14728	6.17	427.147	84.205	6.3958	1.7663e-06	5.7529	2PE-ITC-Cys-Gly-GABA
5.94_179.04859	5.94	179.049	85.925	6.425	5.0125e-09	8.2999	2PE-ITC-Cys-Gly(3d)
8.42_198.04067	8.42	198.041	89.3	6.4806	8.0562e-10	9.0939	2PE-ITC-NAC(3f)
6.08_122.02707	6.08	122.027	109.26	6.7716	6.8681e-09	8.1632	2PE-ITC-Cys(3e)
6.36_370.12594	6.36	370.126	117.6	6.8778	5.8528e-07	6.2326	2PE-ITC-Cys-GABA
8.42_164.03765	8.42	164.038	141.91	7.1488	5.0614e-10	9.2957	2PE-ITC-NAC(3f)
6.34_224.05632	6.34	224.056	215.06	7.7486	2.4679e-09	8.6077	2PE-ITC-Cys-GABA
8.42_327.08343	8.42	327.083	221.53	7.7914	7.9451e-10	9.0999	2PE-ITC-NAC(3f)
6.46_285.07272	6.46	285.073	226.92	7.826	3.8115e-09	8.4189	2PE-ITC-Cys-Glu(3c)
6.08_285.07279	6.08	285.073	490.12	8.937	8.0562e-10	9.0939	2PE-ITC-Cys(3e)
7.53_456.12638	7.53	456.126	540.88	9.0792	5.9035e-09	8.2289	2PE-ITC-Cys-Gly-PA
6.28_471.13733	6.28	471.137	631.09	9.3017	7.7586e-07	6.1102	2PE-ITC-GSH(3b)
5.94_342.09433	5.94	342.094	648.32	9.3406	3.8115e-09	8.4189	2PE-ITC-Cys-Gly(3d)
6.46_414.11569	6.46	414.116	2149.5	11.07	0.00098357	3.0072	2PE-ITC-Cys-Glu(3c)
