# Supplementary material for: Metabolism of plant-derived toxins from its insect host increases the success of the entomopathogenic fungus Beauveria bassiana
Source: ISME J. 2023 Jul 21;17(10):1693–704. doi: 10.1038/s41396-023-01480-3 (PMC10504261; doi:10.1038/s41396-023-01480-3)
Supplement: Supplementary file 9 — Table S5 [file 41396_2023_1480_MOESM9_ESM.xlsx]

## Sheet: TableS5-specific activity
Table S5 Specific activity of recombinant BbGST proteins to ITCs
Enzyme	4MSOB-ITC(1a)	Allyl-ITC(2a)	2PE-ITC(3a)
BbGSTN3	2.25 ± 0.23	1.15 ± 0.21	0.78 ± 0.07
BbGSTN22	0.34 ± 0.06	0.37 ± 0.26	0.69 ± 0.07
BbGSTN21	2.36 ± 0.11	2.30 ± 0.25	1.01 ± 0.04
BbGSTUre2p2	1.92 ± 0.36	1.18 ± 0.15	0.87 ± 0.09
BbGSTUre2p3	2.21 ± 0.34	0.46 ± 0.25	0.66 ± 0.09
BbGSTUre2p1	1.78 ± 0.13	0.56 ± 0.12	0.48 ± 0.07
BbGSTN1	0.79 ± 0.07	0.25 ± 0.19	0.60 ± 0.12
BbGSTGTT11	0.28 ± 0.13	-0.06 ± 0.27	0.22 ± 0.14
BbGSTGTT12	0.25 ± 0.16	0.14 ± 0.23	0.07 ± 0.13
BbGSTS	1.32 ± 0.15	1.46 ± 0.37	0.49 ± 0.08
BbGSTZ	0.70 ± 0.22	0.40 ± 0.14	0.35 ± 0.15
BbGSTGHR	1.09 ± 0.16	0.46 ± 0.14	0.26 ± 0.11
BbGSTEF1Bγ	0.25 ± 0.07	1.03 ± 0.10	0.26 ± 0.16
BbGSTe1	1.43 ± 0.14	0.80 ± 0.12	2.05 ± 0.16
BbGSTe2	0.25 ± 0.13	0.37 ± 0.19	0.09 ± 0.15
BbGSTK	0.86 ± 0.07	0.45 ± 0.17	0.26 ± 0.13
BbGSTU	0.82 ± 0.38	1.65 ± 0.18	0.76 ± 0.09
Note: Specific activity ± s.e. (µmol change in substrate · mg-1 enzyme · min-1); the values have been correlated for non-enzymatic conjugation
