# Supplementary material for: Metabolism of plant-derived toxins from its insect host increases the success of the entomopathogenic fungus Beauveria bassiana
Source: ISME J. 2023 Jul 21;17(10):1693–704. doi: 10.1038/s41396-023-01480-3 (PMC10504261; doi:10.1038/s41396-023-01480-3)
Supplement: Supplementary file 10 — Table S6 [file 41396_2023_1480_MOESM10_ESM.xlsx]

## Sheet: TableS6-GSTs information
Table S6 Basical information of BbGST of strain ATCC74074
BbGSTs	Protein		Gene		Putative GSTs in B. bassiana ARSEF 2860
	aa	kDa	bp	accession
BbGSTUre2p2	214	24.894	645	OP856929	XM_008599298.1
BbGSTUre2p3	238	27.14	717	OP856930	XM_008598436.1
BbGSTUre2p1	222	24.521	669	OP856928	XM_008597236.1
BbGSTGTT11	259	29.554	780	OP856937	XM_008598349.1
BbGSTGTT12	222	24.504	669	OP856931	XM_008600745.1
BbGSTS	300	33.001	903	OP856939	XM_008604376.1
BbGSTEF1Bγ	226	25.501	681	OP856932	XM_008603843.1
BbGSTN3	372	40.765	1116	OP856942	XM_008603168.1
BbGSTN22	277	31.705	834	OP856938	XM_008603934.1
BbGSTN21	232	25.156	699	OP856934	XM_008602507.1
BbGSTN1	231	25.903	696	OP856933	XM_008598390.1
BbGSTGHR	339	39.269	1020	OP856941	XM_008597309.1
BbGSTZ	248	25.397	747	OP856936	XM_008602854.1
BbGSTe1	242	27.562	729	OP856926	XM_008595769.1
BbGSTe2	279	30.913	840	OP856927	XM_008598351.1
BbGSTK	234	25.995	705	OP856935	XM_008601043.1
BbGSTU	332	36.237	999	OP856940	XM_008602851.1
