# Supplementary material for: Metabolism of plant-derived toxins from its insect host increases the success of the entomopathogenic fungus Beauveria bassiana
Source: ISME J. 2023 Jul 21;17(10):1693–704. doi: 10.1038/s41396-023-01480-3 (PMC10504261; doi:10.1038/s41396-023-01480-3)
Supplement: Supplementary file 11 — Table S7 [file 41396_2023_1480_MOESM11_ESM.xlsx]

## Sheet: Table S7 Fungal GSTs 
Table S7 The class, accession number and source organisms of the 60 GSTs that was used to construct the phylogenetic tree
GST class	Accession number	Source organisams
Kappa	EAA59114.1	Aspergillus nidulans
	EAA56412.1	Magnaporthe grisea
	XP_018178010.1	Purpureocillium lilacinum
	XP_007822191.2	Metarhizium robertsii
	TQV99946.1	Cordyceps javanica
Unclassified	TQW01196.1	Cordyceps javanica
etherase_LigE	XP_018144517.1	Pochonia chlamydosporia
	KAF5137836.1	Metarhizium anisopliae
	XP_007813335.1	Metarhizium acridum
	EAA64076.1	Aspergillus nidulans
	KID83126.1	Metarhizium guizhouense
	ATY64173.1	Cordyceps militaris
GHR	KJ862285.1	Exophiala pisciphila
	XP_002378175.1	Aspergillus flavus
	NP_588171.1	Schizosaccharomyces pombe
	EHY52776.1	Exophiala dermatitidis
	EKG13394.1	Macrophomina phaseolina
Zeta	XP_659499.1	Aspergillus nidulans
	EPS43246.1	Dactylellina haptotyla
	EMD00515.1	Baudoinia panamericana
	EHY55296.1	Exophiala dermatitidis
	KJ862295.1	Exophiala pisciphila
EF1Bγ	NP_587885.1	Schizosaccharomyces pombe
	NP_984243.2	Eremothecium gossypii
	EON62153.1	Coniosporium apollinis
	XP_681076.1	Aspergillus nidulans
Sigma_like	XP_045977842.1	Fusarium flagelliforme
	ATY60447.1	Cordyceps militaris
	OAA67750.1	Akanthomyces lecanii
	KAF5136376.1	Metarhizium anisopliae
	POR34276.1	Tolypocladium paradoxum
GTT1	KAG9376336.1	Pyrenophora triticirepentis
	EMD86126.1	Bipolaris maydis
	KNG46072.1	Stemphylium lycopersici
	AIL25491.1	Exophiala pisciphila
	EHY59024.1	Exophiala dermatitidis
N1	XP_018701824.1	Cordyceps fumosorosea
	XP_046105126.1	Ilyonectria robusta
	KAF4443690.1	Fusarium acutatum
	RGP70010.1	Fusarium sporotrichioides
	RGP78693.1	Fusarium longipes
Ure2p_like	EKV07338.1	Penicillium digitatum
	KJ862274.1	Exophiala pisciphila
	AAG43132.1	Botrytis cinerea
	XP_001819791.1	Aspergillus oryzae
	NP_588298.1	Schizosaccharomyces pombe
	XP_003659301.1	Thermothelomyces thermophilus
N2	KAI1775801.1	Hypoxylon cercidicola
	KKP01722.1	Trichoderma harzianum
	KAI3540301.1	Colletotrichum abscissum
	TDZ68422.1	Colletotrichum trifolii
	EHY60173.1	Exophiala dermatitidis
	KJ862284.1	Exophiala pisciphila
	CCF35233.1	Colletotrichum higginsianum
	XP_046132629.1	Fusarium solani
N3	KAF4413943.1	Colletotrichum fructicola
	OPB39577.1	Trichoderma guizhouense
	KFH45802.1	Acremonium chrysogenum
	OAQ81504.1	Purpureocillium lilacinum
	XP_047838667.1	Purpureocillium takamizusanense
