# Supplementary material for: Metabolism of plant-derived toxins from its insect host increases the success of the entomopathogenic fungus Beauveria bassiana
Source: ISME J. 2023 Jul 21;17(10):1693–704. doi: 10.1038/s41396-023-01480-3 (PMC10504261; doi:10.1038/s41396-023-01480-3)
Supplement: Supplementary file 12 — Table S8 [file 41396_2023_1480_MOESM12_ESM.xlsx]

## Sheet: TableS8-primers
Table S8 Primers for BbGST cloning, QPCR, and protein expression
Specise	Name	Primer (5’-->3’)	Digestion site	Function	Gene accession
The cabbage aphid	EF1αF	ACCACCATACAGCGAAAGCC		QPCR	AY219734
	EF1αR	GATGGGCACGAAAGCAACTG
B. bassiana	actinF	CCCAAGTCCAACCGTGAGAA			XM_008599957.1
	actinR	GTGAGGAAGAGCGAAACCCT
	BbGSTGTT11QF	CGATGCCAAACCCATTGTCC			Table S4
	BbGSTGTT11QR	CCTTGAGGCGTCCGATAACA
	BbGSTUre2p2QF	TACTACGGCCAGGGTGTTTG
	BbGSTUre2p2QR	ACTCCCAAGGAACGAAGCAC
	BbGSTUre2p1QF	CTCCTTCCTCGCCATCAACC
	BbGSTUre2p1QR	TCGGCAGATTGACATTGGCC
	BbGSTUre2p3QF	GTACTTTGGTCAGGCCGTGT
	BbGSTUre2p3QR	ATGAACCACGGCAAAAATGCT
	BbGSTGTT12QF	CAAGGAGAAGCTCGGACGTG
	BbGSTGTT12QR	CTCTTTTGCCGATGCGTTCC
	BbGSTZQF	TTTTCATCCTCGTCCTGCCA
	BbGSTZQR	CTGTGGGTTACGATGAGGGT
	BbGSTSQF	CCTGAAGAATGTTGGCGACG
	BbGSTSQR	TACATTGAGACGGCGATGGG
	BbGSTGHRQF	ATCGACATTTACCCCGAGGC
	BbGSTGHRQR	CCAAAGTAGTACGGCCCTT
	BbGSTUQF	GACGGAAAGAGGACGGGAC
	BbGSTUQR	CAGACGACCTCTCACCATCG
	BbGSTe1QF	GGGCATTGGACTGAACCAGA
	BbGSTe1QR	GACCACTTCCTTGCCACTGA
	BbGSTe2QF	ATCTGGAGACGCAGTACCCT
	BbGSTe2QR	CCGGCAATGAGGCTCGTAAA
	BbGSTN1QF	ACCAGTGCTCCATGAACGTC
	BbGSTN1QR	CAAAGGTCTTGATGCGCGAC
	BbGSTN21QF	CCAACAACCTGAGCACCAAG
	BbGSTN21QR	GTCTTTAACGAGTCCGTCCG
	BbGSTN3QF	GGATCAACCATATCAACACTGACC
	BbGSTN3QR	ATGGAGAATGGTACGCAGGC
	BbGSTEF1BγQF	GGCTACGAGGGTAATCCGAG
	BbGSTEF1BγQR	CTGGCTTCACTTTTGCGAGG
	BbGSTN22QF	CGATGAGAAGCCATTCACGC
	BbGSTN22QR	CCATCGTCCCCATTCTTCGT
	BbGSTKQF	TCTTCCTAGCCGCCTTTCAC
	BbGSTKQR	TCCGTCTCCTTCTTGAGGCT
	BbGSTGTT11FLF	ATGTCCACCGAAGAGGCC		Full length gst gene cloning
	BbGSTGTT11FLR	TCACAATGAAGCCTGGAACT
	BbGSTUre2p2FLF	ATGTCTCTTCAGCCCATTAC
	BbGSTUre2p2FLR	TTACAGGCCATAAGTCTTCTTG
	BbGSTUre2p1FLF	ATGTCTCTCATCAAGTTTTACC
	BbGSTUre2p1FLR	TCACAACCCCTTCAACTG
	BbGSTUre2p3FLF	ATGACTTCATCCCTTAAACC
	BbGSTUre2p3FLR	CTAGGCGGTGTCTTTGTG
	BbGSTGTT12FLF	ATGGCCAAAATCACCGTG
	BbGSTGTT12FLR	CTACAACAATGACTTGGGC
	BbGSTZFLF	ATGAGAAAGCCAGATACTGCCATG
	BbGSTZFLR	TTACAGCCGCCGATTCGC
	BbGSTSFLF	ATGTCGCTTCCCCGCTGC
	BbGSTSFLR	CTATTTGCTCAGGGTCACCTCAAC
	BbGSTGHRFLF	ATGTCTTCCAACGCCGC
	BbGSTGHRFLR	TTACTTGGCCGCAGCG
	BbGSTUFLF	ATGCACTACGCCAAGCTGAATC
	BbGSTUFLR	TCAACTTCTTTTTCGTGGCTGC
	BbGSTe1FLF	ATGTCCGAAAAGATTGTCTTG
	BbGSTe1FLR	CTAGTGATCGCCTCTCTTC
	BbGSTe2FLF	ATGTCAGCGACCGAGAGC
	BbGSTe2FLR	TCATTGTATTTGGGCAAAGGC
	BbGSTN1FLF	ATGTCGTACTCACTCTACATTG
	BbGSTN1FLR	CTACTTTGACTGCTCAAGGTC
	BbGSTN21FLF	ATGGCCGCTAAAATCAAGCTC
	BbGSTN21FLR	TCAAGCTGAAGCCTTGAGC
	BbGSTN3FLF	ATGAAAGGTCGTCCTCCTGG
	BbGSTN3FLR	TTACGGTGGCACCGGTGC
	BbGSTEF1BγFLF	ATGGAGTATACAGTATATGGC
	BbGSTEF1BγFLR	CTAAGCAGCGTATGGATTC
	BbGSTN22FLF	ATGTCCACGATTGATACCTC
	BbGSTN22FLR	CTATGGGAGTCTTTTGCC
	BbGSTKFLF	ATGCCTAGCGCTAGAATTGACG
	BbGSTKFLR	TCACAGCTTGCTGGGAGC
	BbGSTGTT11vF	GCGGCGGGATCCATGTCCACCGAAGAG	BamHI	pET28a-GST protein expression vector
	BbGSTGTT11vR	GCGGCGAAGCTTCAATGAAGCCTGGAACT	HindIII
	BbGSTUre2p2vF	GCGGCGGGATCCATGTCTCTTCAGCCC	BamHI
	BbGSTUre2p2vR	GCGGCGAAGCTTCAGGCCATAAGTCTTCTTG	HindIII
	BbGSTUre2p1vF	GCGGCGGGATCCATGTCTCTCATCAAG	BamHI
	BbGSTUre2p1vR	GCGGCGAAGCTTCAACCCCTTCAACTG	HindIII
	BbGSTUre2p3vF	GCGGCGGAATTCATGACTTCATCCCTTAAACC	EcoRI
	BbGSTUre2p3vR	GCGGCGAAGCTTGGCGGTGTCTTTGTG	HindIII
	BbGSTGTT12vF	GCGGCGGGATCCATGGCCAAAATCA	BamHI
	BbGSTGTT12vR	GCGGCGAAGCTTCAACAATGACTTG	HindIII
	BbGSTZvF	GCGGCGGAATTCATGAGAAAGCCAGATACT	EcoRI
	BbGSTZvR	GCGGCGCTCGAGTTACAGCCGCCGATT	XhoI
	BbGSTSvF	GCGGCGGAATTCATGTCGCTTCCCCGC	EcoRI
	BbGSTSvR	GCGGCGCTCGAGCTATTTGCTCAGGGT	XhoI
	BbGSTGHRvF	GCGGCGGAATTCATGTCTTCCAAC	EcoRI
	BbGSTGHRvR	GCGGCGAAGCTTTTACTTGGCCGCA	HindIII
	BbGSTUvF	GCGGCGGAATTCATGCACTACGCCAAG	EcoRI
	BbGSTUvR	GCGGCGAAGCTTTCAACTTCTTTTTCGTGG	HindIII
	BbGSTe1vF	GCGGCGGAATTCATGTCCGAAAAGATTGT	EcoRI
	BbGSTe1vR	GCGGCGAAGCTTCTAGTGATCGCCTCT	HindIII
	BbGSTe2vF	GCGGCGGGATCCATGTCAGCGACCG	BamHI
	BbGSTe2vR	GCGGCGAAGCTTTCATTGTATTTGGGCA	HindIII
	BbGSTN1vF	GCGGCGGGATCCATGTCGTACTCACT	BamHI
	BbGSTN1vR	GCGGCGCTCGAGCTACTTTGACTGCT	XhoI
	BbGSTN21vF	GCGGCGGGATCCATGGCCGCTAAA	BamHI
	BbGSTN21vR	GCGGCGCTCGAGTCAAGCTGAAG	XhoI
	BbGSTN3vF	GCGGCGGAATTCATGAAAGGTCGTCCT	EcoRI
	BbGSTN3vR	GCGGCGAAGCTTTTACGGTGGCAC	HindIII
	BbGSTEF1BγvF	GCGGCGGAATTCATGGAGTATACAGTA	EcoRI
	BbGSTEF1BγvR	GCGGCGAAGCTTCTAAGCAGCGTAT	HindIII
	BbGSTN22vF	GCGGCGGAATTCATGTCCACGATTGAT	EcoRI
	BbGSTN22vR	GCGGCGCTCGAGCTATGGGAGTCTTTT	XhoI
	BbGSTKvF	GCGGCGGAATTCATGCCTAGCGCT	EcoRI
	BbGSTKvR	GCGGCGAAGCTTTCACAGCTTGCTGG	HindIII
