# Supplementary material for: Metabolism of plant-derived toxins from its insect host increases the success of the entomopathogenic fungus Beauveria bassiana
Source: ISME J. 2023 Jul 21;17(10):1693–704. doi: 10.1038/s41396-023-01480-3 (PMC10504261; doi:10.1038/s41396-023-01480-3)
Supplement: Supplementary file 13 — Table S9 [file 41396_2023_1480_MOESM13_ESM.xlsx]

## Sheet: Table S9-company of chemicals
Table S9 the origin of the chemical standards
Name	other name	Productor	CAS
4MSOB- GSL(1)	Glucoraphanin	Carl Roth, Karlsruhe, Germany	21414-41-5
2PE-GSL(3)	Gluconasturtiin	Carl Roth, Karlsruhe, Germany	499-30-9
Allyl-GSL(2)	Singrin	Carl Roth, Karlsruhe, Germany	3952-98-5
2OH3But-GSL	progoitrin	Carl Roth, Karlsruhe, Germany	585-95-5
Sinalbin		Carl Roth, Karlsruhe, Germany	16411-05-5
4MSOB-ITC	sulforaphane	Toronto Research Chemicals INC, Canada	142825-10-3
Allyl-ITC		Sigma-Aldrich, Munich, Germany	57-06-7
2PE-ITC	phenethyl isothiocyanate	Sigma-Aldrich, Munich, Germany	2257-09-2
Goitrin	DL-Goitrin	Sigma-Aldrich, Munich, Germany	13190-34-6
4MTB-ITC	Erucin	Biomol, Hamburg, Germany	4430-36-8
4MSOOB-ITC	Erysolin	Abcam, Amsterdam, Netherlands	504-84-7
GSH	L-Glutathione reduced	Sigma-Aldrich, Munich, Germany	70-18-8
GSSG	L-Glutathione oxidized	Sigma-Aldrich, Munich, Germany	27025-41-8
Cys-Glu	γ-Glu-Cys	Sigma-Aldrich, Munich, Germany	636-58-8
Cys-Gly		Sigma-Aldrich, Munich, Germany	19246-18-5
Cys	L-Cysteine	Sigma-Aldrich, Munich, Germany	52-90-4
NAC	N-Acetyl-L-cysteine	Alfa Aesar, Kandel, Germany	616-91-1
Algal amino acids U-13C, U-15N		Isotec, Miamisburg, US
FMOC-chloride		Sigma-Aldrich, Munich, Germany	28920-43-6
4MSOB-ITC-GSH	D,L-Sulforaphane Glutathione	Santa Cruz Biotechnology, Dallas, TX, United States	289711-21-3
4MSOB-ITC-Cys	D,L-Sulforaphane-L-cysteine	Santa Cruz Biotechnology, Dallas, TX, United States	364083-21-6
4MSOB-ITC-NAC	D,L-Sulforaphane N-Acetyl-L-cysteine	Santa Cruz Biotechnology, Dallas, TX, United States	334829-66-2
CZAPEK DOX AGAR		Sigma-Aldrich, Munich, Germany
Potato dextrose agar (PDA)		Sigma-Aldrich, Munich, Germany
Potato dextrose bruth (PDB)		Sigma-Aldrich, Munich, Germany
