# Supplementary material for: Metabolism of plant-derived toxins from its insect host increases the success of the entomopathogenic fungus Beauveria bassiana
Source: ISME J. 2023 Jul 21;17(10):1693–704. doi: 10.1038/s41396-023-01480-3 (PMC10504261; doi:10.1038/s41396-023-01480-3)
Supplement: Supplementary file 14 — Table S10 [file 41396_2023_1480_MOESM14_ESM.xlsx]

## Sheet: TableS10-HPLC-MSMS parameters
Table S10 HPLC-MS/MS parameters used for the multiple reaction monitoring (MRM) analyses.
Metabolites	Ionization mode	Q1 m/z	Q3 m/z	Retention time (min)	DP (V)	EP (V)	CE (V)	CXP (V)
4MSOB-GLS	Negative mode	435.9	95.8	9.5	-65	-5	-60	0
4MSOB-ITC	Positive mode	178.11	114	2.5	51	8	13	4
4MSOB-ITC-GSH		485.11	179.1	2	76	8	29	6
4MSOB-ITC-Cys-Gly		356.07	136.1	1.9	46	8	15	4
4MSOB-ITC-Cys-Glu		428	136	1.9	60	7	23	4
4MSOB-ITC-Cys		299.06	136.1	1.7	51	8	15	4
4MSOB-ITC-NAC		341.07	178.1	2.2	51	8	17	6
GSH	Negative mode	306.2	143	6.2	-60	-9	-28	-2
GSSG		611.2	306	9.5	-60	-7	-34	-6
Gly-FMOC	Negative mode	296	74	4.3	-60	-3	-10	-4
U-13C,15N-Gly-FMOC		299	77	4.3	-60	-3	-10	-4
Cys-FMOC		342	146	5.8	-60	-8	-12	-9
U-13C,15N-Cys-FMOC		346	150	5.8	-60	-8	-12	-9
cystine(fmoc)2		683.3	152	5.3	-60	-8	-34	-15
U-13C,15N-cystine-(FMOC)2		691.3	156	5.3	-60	-8	-34	-15
U-13C,15N-Phe-FMOC		396	174	5	-60	-3	-10	-4
Ala	Positive mode	90.1	44.1	0.4	20	5.5	17	4
Ser		106	60.1	0.4	20	4.5	15	4
Pro		116.1	70	0.6	20	7.5	19	4
Val		118.1	72.2	0.6	20	5	13	4
Thr		120.1	74.2	0.4	20	4.5	13	4
Ile+Leu		132.2	86.1	0.9	20	4.5	13	4
Asp		134.1	74.1	0.4	20	5.5	19	4
Glu		148.1	102.1	0.4	20	5.5	15	4
Met		150.2	104.1	0.7	20	4	13	4
His		156.2	110.1	0.4	20	5.5	17	4
Phe		166.2	120.2	2.1	20	6	17	4
Arg		175.1	70.1	0.4	20	6	31	4
Tyr		182.1	136.2	1.1	20	7	17	4
Asn		133.1	74.1	0.4	20	4.5	21	4
Gln		147.1	130	0.4	20	6	13	4
Trp		205.2	188.1	2.8	20	4.5	13	6
Lys		147.1	84.1	0.4	20	6	23	4
U-13C,15N-Ala		94.1	47.1	0.4	20	5.5	17	4
U-13C,15N-Ser		110	63.1	0.4	20	4.5	15	4
U-13C,15N-Pro		122.1	75	0.6	20	7.5	19	4
U-13C,15N-Val		124.1	77.2	0.6	20	4.5	15	4
U-13C,15N-Thr		125.1	78.2	0.4	20	5	13	4
U-13C,15N-Ile+U-13C,15N-Leu		139.2	92.1	0.9	20	4.5	13	4
U-13C,15N-Asp		139.1	77.1	0.4	20	10	19	4
U-13C,15N-Glu		154.1	107.1	0.4	20	5.5	15	4
U-13C,15N-Met		156.2	109.1	0.7	20	4	13	4
U-13C,15N-His		165.2	118.1	0.4	20	5.5	17	4
U-13C,15N-Phe		176.2	129.2	2.1	20	6	17	4
U-13C,15N-Arg		185.1	75.1	0.4	20	6	31	4
U-13C,15N-Tyr		192.1	145.2	1.1	20	7	17	4
U-13C,15N-Gln		154.1	136	0.4	20	6	13	4
U-13C,15N-Lys		155.1	90.1	0.4	20	6	23	4
D5-Trp		210	193	2.8	20	4.5	13	6
