# Supplementary material for: Metabolism of plant-derived toxins from its insect host increases the success of the entomopathogenic fungus Beauveria bassiana
Source: ISME J. 2023 Jul 21;17(10):1693–704. doi: 10.1038/s41396-023-01480-3 (PMC10504261; doi:10.1038/s41396-023-01480-3)
Supplement: Supplementary file 15 — Table S11 [file 41396_2023_1480_MOESM15_ESM.xlsx]

## Sheet: Figure1A and Figure S1A-C
	Brassica napus						Brassica nigra						Brassica oleracea						Nasturtium officinale
#	non-infection			infection			non-infection			infection			non-infection			infection			non-infection			infection
	sum	Adult	nymph (offspring)	sum	Adult	nymph (offspring)	sum	Adult	nymph (offspring)	sum	Adult	nymph (offspring)	sum	Adult	nymph (offspring)	sum	Adult	nymph (offspring)	sum	Adult	nymph (offspring)	sum	Adult	nymph (offspring)
1	193	22	171	3	1	2	215	18	197	6	3	3	134	35	99	22	2	20	47	12	35	5	2	3
2	197	32	165	1	0	1	142	13	129	12	5	7	148	33	115	22	0	22	50	23	27	12	5	7
3	186	27	159	1	0	1	196	11	185	11	3	8	88	21	67	26	1	25	46	14	32	9	7	2
4	206	31	175	4	0	4	159	23	136	9	4	5	98	17	81	36	3	33	54	21	33	8	3	5
5	205	25	180	3	0	3	146	29	117	16	5	11	121	25	96	18	1	17	62	20	42	7	1	6
6	192	30	162	5	0	5	146	38	108	11	1	10	115	27	88	28	1	27	55	15	40	10	0	10
Average	196.5	27.8333	168.667	2.83333	0.166667	2.66667	167.333	22	145.333	10.8333	3.5	7.33333	117.333	26.3333	91	25.3333	1.33333	24	52.3333	17.5	34.8333	8.5	3	5.5
Number of aphids per plant (sum)
	Brassica napus		Brassica nigra		Brassica oleracea		Nasturtium officinale
#	non-infection	infection	non-infection	infection	non-infection	infection	non-infection	infection
1	193	3	215	6	134	22	47	5
2	197	1	142	12	148	22	50	12
3	186	1	196	11	88	26	46	9
4	206	4	159	9	98	36	54	8
5	205	3	146	16	121	18	62	7
6	192	5	146	11	115	28	55	10
Average	196.5	2.83333	167.333	10.8333	117.333	25.3333	52.3333	8.5
Two-way ANOVA
	Df	Sum Sq	Mean Sq	F value	Pr(>F)	Significant
Plant	3	33424.1	11141.4	55.9586	2.24975e-14	***
Infecion	1	177147	177147	889.739	6.04313e-29	***
plant:infecion	3	40006.2	13335.4	66.9784	1.19345e-15	***
Residuals	40	7964	199.1
Survivalship of the cabbage aphids
	Brassica napus	Brassica nigra	Brassica oleracea	Nasturtium officinale			Brassica napus	Brassica nigra	Brassica oleracea	Nasturtium officinale
#	non-infection					#	infection
1	55	45	87.5	30		1	2.5	7.5	5	5
2	80	32.5	82.5	57.5		2	0	12.5	0	12.5
3	67.5	27.5	52.5	35		3	0	7.5	2.5	17.5
4	77.5	57.5	42.5	52.5		4	0	10	7.5	7.5
5	62.5	72.5	62.5	50		5	0	12.5	2.5	2.5
6	75	95	67.5	37.5		6	0	2.5	2.5	0
Average	69.5833	55	65.8333	43.75		Average	0.416667	8.75	3.33333	7.5
One-way ANOVA
non-infection	Df	Sum Sq	Mean Sq	F value	Pr(>F)	Significant
Plants	3	2438.54	812.847	2.78591	0.06729
Residuals	20	5835.42	291.771
B. bassiana infection	Df	Sum Sq	Mean Sq	F value	Pr(>F)	Significant
Plants	3	264.583	88.1944	5.46237	0.00658	**
Residuals	20	322.917	16.1458
Number of offspring per plant
	Brassica napus		Brassica nigra		Brassica oleracea		Nasturtium officinale
#	non-infection	infection	non-infection	infection	non-infection	infection	non-infection	infection
1	171	2	197	3	99	20	35	3
2	165	1	129	7	115	22	27	7
3	159	1	185	8	67	25	32	2
4	175	4	136	5	81	33	33	5
5	180	3	117	11	96	17	42	6
6	162	5	108	10	88	27	40	10
Average	168.667	2.66667	145.333	7.33333	91	24	34.8333	5.5
Two-way ANOVA
	Df	Sum Sq	Mean Sq	F value	Pr(>F)	Significant
Plant	3	30221.7	10073.9	45.3796	6.05554e-13	***
Infecion	1	120200	120200	541.462	7.30605e-25	***
plant:infecion	3	35648.2	11882.8	53.5279	4.57638e-14	***
Residuals	40	8879.67	221.992

## Sheet: Figure 1B
Samples	Ct of B. bassiana actin	deta	Ct of B. brassicae ef1α	deta	dd	2^-dd	Mean	StDev	StdEr
B. napus-non-infected-1	25.6207	6.18071	20.2674	-8.07261	14.2533	5.12064e-05
B. napus-non-infected-2	27.7691	8.32908	20.6273	-7.71267	16.0417	1.48236e-05
B. napus-non-infected-3	27.1963	7.75631	23.4209	-4.91905	12.6754	0.000152875
B. napus-non-infected-4	30.4913	11.0513	18.8297	-9.51032	20.5616	6.46147e-07
B. napus-non-infected-5	27.2888	7.84885	22.0395	-6.30054	14.1494	5.50315e-05	5.49166e-05	5.9503e-05	2.66105e-05
B. napus-Bba infected-1	23.2487	3.80867	35.0882	6.74823	-2.93956	7.67179
B. napus-Bba infected-2	21.2884	1.84842	33.6032	5.26325	-3.41483	10.6651
B. napus-Bba infected-3	21.6149	2.17486	33.6162	5.27625	-3.10139	8.58243
B. napus-Bba infected-4	20.9131	1.4731	33.1603	4.82032	-3.34723	10.1769
B. napus-Bba infected-5	21.8894	2.44944	33.9675	5.62751	-3.17807	9.05097	9.22944	1.20786	0.54017
B. nigra-non-infected-1	29.9613	10.5213	17.0807	-11.2593	21.7806	2.77573e-07
B. nigra-non-infected-2	28.3376	8.8976	17.4521	-10.8879	19.7855	1.10655e-06
B. nigra-non-infected-3	30.0356	10.5956	17.0223	-11.3177	21.9133	2.53183e-07
B. nigra-non-infected-4	30.138	10.698	17.3677	-10.9723	21.6703	2.99632e-07
B. nigra-non-infected-5	27.5306	8.09059	16.2632	-12.0768	20.1674	8.49194e-07	5.57227e-07	3.9497e-07	1.76636e-07
B. nigra-Bba-infected-1	21.1554	1.71543	26.8614	-1.47857	3.194	0.109272
B. nigra-Bba-infected-2	18.5572	-0.882833	25.062	-3.27801	2.39518	0.190098
B. nigra-Bba-infected-3	18.4241	-1.01595	29.5911	1.25109	-2.26704	4.81335
B. nigra-Bba-infected-4	18.2521	-1.18787	26.3954	-1.94455	0.75668	0.591857
B. nigra-Bba-infected-5	20.1676	0.727621	28.7845	0.444492	0.28313	0.821806	1.30528	1.98263	0.88666
B. oleracea-non-infected-1	30.7188	11.2788	19.1151	-9.22486	20.5037	6.72626e-07
B. oleracea-non-infected-2	29.5556	10.1156	17.0558	-11.2842	21.3998	3.61429e-07
B. oleracea-non-infected-3	30.2596	10.8196	18.1138	-10.2262	21.0458	4.61932e-07
B. oleracea-non-infected-4	30.2607	10.8207	17.3662	-10.9738	21.7946	2.74907e-07
B. oleracea-non-infected-5	29.2838	9.84376	17.1815	-11.1585	21.0022	4.76107e-07	4.494e-07	1.4907e-07	6.66659e-08
B. oleracea-Bba-infected-1	18.4373	-1.00265	29.2833	0.943285	-1.94594	3.85288
B. oleracea-Bba-infected-2	18.4795	-0.960531	28.0337	-0.306322	-0.654209	1.57375
B. oleracea-Bba-infected-3	18.4266	-1.01339	25.3785	-2.96147	1.94808	0.259161
B. oleracea-Bba-infected-4	17.968	-1.47204	21.8851	-6.45486	4.98282	0.0316245
B. oleracea-Bba-infected-5	18.6257	-0.814255	27.217	-1.12303	0.308779	0.807324	1.30495	1.54328	0.690176
N. officinale-non-infected-1	27.9116	8.47164	16.7765	-11.5635	20.0351	9.30724e-07
N. officinale-non-infected-2	29.7861	10.3461	17.3926	-10.9474	21.2936	3.89039e-07
N. officinale-non-infected-3	29.7517	10.3117	17.8378	-10.5022	20.8139	5.42489e-07
N. officinale-non-infected-4	30.386	10.946	17.0718	-11.2682	22.2142	2.05525e-07
N. officinale-non-infected-5	27.1885	7.74846	18.5452	-9.79478	17.5432	5.2355e-06	1.46065e-06	2.12703e-06	9.51236e-07
N. officinale-Bba-infected-1	17.8157	-1.62427	21.2976	-7.04237	5.4181	0.0233877
N. officinale-Bba-infected-2	18.183	-1.25697	26.6545	-1.68552	0.42855	0.743008
N. officinale-Bba-infected-3	18.0288	-1.41115	24.9997	-3.34026	1.92911	0.262591
N. officinale-Bba-infected-4	19.0017	-0.438255	27.7851	-0.554869	0.116615	0.922349
N. officinale-Bba-infected-5	18.4067	-1.03328	28.2284	-0.111634	-0.921646	1.89428	0.769122	0.725056	0.324255
Two-way ANOVA
	Df	Sum Sq	Mean Sq	F value	Pr(>F)	Significant
Plant	3	123.59	41.2	39.72	6.72e-11	***
Infecion	1	99.36	99.36	95.8	3.82e-11	***
plant:infecion	3	123.59	41.2	39.72	6.72e-11	***
Residuals	32	33.19	1.04

## Sheet: Figure 1C-D
Figure 1 C and D GSL contents in Brassicales and the cabbage aphids (µmol/ g DW)
Samples		Total GSLs	3MSOP-GSL	2OH3But-GSL	4MSOB-GSL	A-GSL	3-Butenyl-GSL	1-methylpropyl-GSL	3MTP-GSL	4OHI3M-GSL	7MSOH-GSL	4-Pentenyl-GSL	8MSOO-GSL	I3M-GSL	4MOI3M-GSL	2PE-GSL	1MOI3M-GSL
B. napus-Leaf1		6.76995	0	1.30376	0.869674	0	0.464252	0	0	0.40055	0	0.139726	0	0.839822	0.0810991	0.331091	0.0197939
B. napus-Leaf2		8.48429	0	2.7057	0.185084	0	0.776719	0	0	0.462596	0	0.673717	0	0.669163	0.124814	0.477167	0.0192728
B. napus-Leaf3		3.21864	0	0.241887	0.0392065	0	0.043145	0	0	0.169605	0	0.058047	0	0.275787	0.0422902	0.185396	0.0099579
B. napus-Leaf4		5.04706	0	0.561856	1.08553	0	0.21122	0	0	0.240692	0	0.0343995	0	0.338716	0.131694	0.170937	0.00957048
B. napus-Leaf5		6.01029	0	1.05594	0.69625	0	0.368227	0	0	0.419712	0	0.109595	0	0.693731	0.113291	0.359199	0.0128465
B. napus-aphid1		37.0852	0	17.9423	2.86284	0	5.40114	0	0	1.28061	0	2.27098	0	0.6696	0.831157	1.59988	0.362707
B. napus-aphid2		88.0877	0	45.0215	8.22507	0	9.07078	0	0	3.57429	0	8.38845	0	2.21078	0.842923	5.70742	0.668204
B. napus-aphid3		18.3739	0	6.65953	1.18539	0	1.45334	0	0	0.837525	0	0.989488	0	0.803119	0.994159	1.03918	0.167704
B. napus-aphid4		17.2692	0	6.67675	1.3467	0	1.90267	0	0	0.61055	0	0.705235	0	0.495774	0.610267	0.658714	0.143977
B. napus-aphid5		29.4617	0	13.0834	2.07228	0	3.67684	0	0	1.23507	0	2.26659	0	0.761156	0.814927	1.4257	0.297222
Two-tailed t Tests between Leaf and aphid	t-value	2.46112		2.34497	1.9401		2.83061			2.18689		1.93211		1.29146	11.3523	1.93305	3.32917
	p-value	0.03925		0.04705	0.088332		0.022129			0.060212		0.089428		0.232605	< .00001	0.0893	0.010397
	Sig.	*		*	ns		*			ns		ns		ns	***	ns	*
Samples		Total GSLs	3MSOP-GSL	2OH3But-GSL	4MSOB-GSL	A-GSL	3-Butenyl-GSL	1-methylpropyl-GSL	3MTP-GSL	4OHI3M-GSL	7MSOH-GSL	4-Pentenyl-GSL	8MSOO-GSL	I3M-GSL	4MOI3M-GSL	2PE-GSL	1MOI3M-GSL
B. nigra-Leaf1		59.6525	0	0.305014	0	53.7993	0.380603	0.0841877	0.439536	0.12797	0	0	0	0.302153	0	0.887028	0
B. nigra-Leaf2		52.8707	0	0.178328	0	48.3256	0.379295	0.0469351	0.374961	0.0667196	0	0	0	0.111424	0	0.665562	0
B. nigra-Leaf3		54.6095	0	0.159208	0	50.0618	0.371152	0.0284841	0.380122	0.0725465	0	0	0	0.126441	0	0.568824	0
B. nigra-Leaf4		36.2375	0	0.124635	0	32.694	0.215755	0.0217767	0.074064	0.0776486	0	0	0	0.125964	0	0.283149	0
B. nigra-Leaf5		39.0366	0	0.152884	0	35.1973	0.227799	0.0472045	0.111378	0.0966826	0	0	0	0.138782	0	0.309716	0
B. nigra-aphid1		38.7024	0	1.0713	0	30.4964	0.284857	1.31625	0.518916	0.609713	0	0	0	0.102136	0	0.612803	0
B. nigra-aphid2		56.6522	0	0.971914	0	48.201	0.474575	0.974346	0.484479	1.09691	0	0	0	0.150129	0	0.881157	0
B. nigra-aphid3		52.5392	0	1.21689	0	42.0782	0.485643	1.68805	0.96427	1.00696	0	0	0	0.0726499	0	1.05836	0
B. nigra-aphid4		89.9729	0	0.75097	0	76.0702	0.856292	0.546329	0.784999	3.07129	0	0	0	0.439577	0	4.10881	0
B. nigra-aphid5		82.8469	0	1.02525	0	72.1755	0.978204	0.828836	0.964851	1.71703	0	0	0	0.198105	0	1.12772	0
Two-tailed t Tests between Leaf and aphid	t-value	1.4682		10.017		1.00371	-2.2292	5.16896	3.6271	3.2756				0.4243		1.55235
	p-value	0.180238		< .00001		0.34491	0.056368	0.000854	0.006713	0.011262				0.682531		0.159181
	Sig.	n.s		***		n.s	ns	***	**	*				ns		ns
Samples		Total GSLs	3MSOP-GSL	2OH3But-GSL	4MSOB-GSL	A-GSL	3-Butenyl-GSL	1-methylpropyl-GSL	3MTP-GSL	4OHI3M-GSL	7MSOH-GSL	4-Pentenyl-GSL	8MSOO-GSL	I3M-GSL	4MOI3M-GSL	2PE-GSL	1MOI3M-GSL
B. oleracea-Leaf1		15.8486	4.32177	0.202825	1.77583	0.503263	0.0848537	0	0.0615794	0.377808	0	0	0	5.50674	0.0882891	0	0
B. oleracea-Leaf2		16.5754	2.32435	0.650857	3.17776	0.388083	0.0728505	0	0.0787643	0.440152	0	0	0	5.99448	0.19503	0	0
B. oleracea-Leaf3		16.8027	2.2857	0.638058	3.09705	0.399273	0.0833096	0	0.0573788	0.424223	0	0	0	6.16268	0.199563	0	0
B. oleracea-Leaf4		13.8084	3.59776	0.162622	1.46368	0.413142	0.0724658	0	0.0705399	0.31273	0	0	0	4.7748	0.0753109	0	0
B. oleracea-Leaf5		15.6983	2.3217	0.622482	3.13831	0.383059	0.0796563	0	0.0810207	0.416591	0	0	0	5.8218	0.192395	0	0
B. oleracea-aphid1		96.8001	21.455	20.0167	22.0961	13.3769	2.74093	0	0.715457	5.41539	0	0	0	5.7854	1.15608	0	0
B. oleracea-aphid2		60.4727	5.75306	19.8848	11.1431	11.764	2.18488	0	0.796308	2.45847	0	0	0	1.98297	0.661924	0	0
B. oleracea-aphid3		51.9462	6.01325	16.2362	10.7913	7.36666	2.23578	0	1.16042	2.10949	0	0	0	2.04088	0.567579	0	0
B. oleracea-aphid4		77.5887	14.9895	16.9486	18.4319	12.5236	2.53203	0	0.843978	3.75009	0	0	0	2.40442	0.794003	0	0
B. oleracea-aphid5		76.2827	8.53579	19.4604	15.4523	16.48	2.71773	0	0.712686	3.71625	0	0	0	4.47444	0.58029	0	0
Two-tailed t Tests between Leaf and aphid	t-value	7.33195	2.74311	22.4619	5.95621	8.07568	20.5301		9.38939	5.30653				2.88534	5.35832
	p-value	8.1e-05	0.025327	< .00001	0.00034	4.1e-05	< .00001		1.4e-05	0.000723				0.020344	0.000679
	Sig.	***	*	***	***	***	***		***	***				*	***
Samples		Total GSLs	3MSOP-GSL	2OH3But-GSL	4MSOB-GSL	A-GSL	3-Butenyl-GSL	1-methylpropyl-GSL	3MTP-GSL	4OHI3M-GSL	7MSOH-GSL	4-Pentenyl-GSL	8MSOO-GSL	I3M-GSL	4MOI3M-GSL	2PE-GSL	1MOI3M-GSL
N. officinale-Leaf1		20.6978	0	0.165024	0	0	0	0	0	0.0418679	0.467081	0	0.288073	0.29399	0	15.7788	0
N. officinale-Leaf2		34.9742	0	0.225345	0	0	0	0	0	0.0356027	1.28129	0	0.584387	0.58733	0	28.6527	0
N. officinale-Leaf3		25.5171	0	0.138225	0	0	0	0	0	0.0266106	0.498712	0	0.33357	0.355487	0	20.0995	0
N. officinale-Leaf4		24.6206	0	0.165354	0	0	0	0	0	0.0184785	0.810459	0	0.367425	0.364831	0	18.878	0
N. officinale-Leaf5		19.0946	0	0.174444	0	0	0	0	0	0.0523807	0.427616	0	0.236737	0.354504	0	14.3791	0
N. officinale-aphid1		47.8692	0	1.56996	0	0	0	0	0	1.84446	10.7094	0	5.92995	1.88615	0	22.1923	0
N. officinale-aphid2		55.8768	0	1.46434	0	0	0	0	0	1.58786	14.0433	0	8.72391	2.54302	0	23.6233	0
N. officinale-aphid3		43.162	0	1.31812	0	0	0	0	0	1.83528	10.9776	0	6.21332	1.02263	0	17.3427	0
N. officinale-aphid4		40.5114	0	1.40608	0	0	0	0	0	1.36896	8.49121	0	4.74543	1.71356	0	18.8951	0
N. officinale-aphid5		43.2968	0	1.20006	0	0	0	0	0	0.958752	9.99821	0	6.06218	1.878	0	19.9696	0
Two-tailed t Tests between Leaf and aphid	t-value	5.46679		18.8544						8.9674	10.9925		9.13074	5.71984		0.30932
	p-value	0.000597		< .00001						1.9e-05	< .00001		1.7e-05	0.000444		0.764985
	Sig.	***		***						***	***		***	***		ns

## Sheet: Figure 1E
Figure 1 E GSL contents in Arabidopsis thaliana and the cabbage aphids (µmol/ g DW)
Sample	Total GSLs	3MSOP-GSL	4MSOB-GSL	5MSOP-GSL	4MTB-GSL	8MSOO-GSL	I3M-GSL	4MOI3M-GSL
Wild type leaf 1	22.7387	2.16221	15.376	0.466512	1.01794	0.385202	2.48492	0.845895
Wild type leaf 2	22.7573	2.17922	15.4678	0.478262	1.04082	0.392283	2.38884	0.810156
Wild type leaf 3	16.1461	1.53317	10.6786	0.375448	0.541743	0.367321	1.86682	0.783041
Wild type leaf 4	15.7187	1.5049	10.3867	0.378893	0.498779	0.362751	1.83184	0.754827
Wild type leaf 5	28.2291	2.7483	19.4452	0.52278	1.84154	1.11546	1.85874	0.697036
Wild type aphid1	65.4112	3.84376	46.6005	2.11319	1.86381	6.01452	4.72264	0.252776
Wild type aphid2	30.1604	1.38759	21.0447	0.85523	1.00197	3.65927	2.02534	0.186274
Wild type aphid3	45.8837	2.47274	32.0412	1.38008	1.50743	5.2088	3.08631	0.187187
Wild type aphid4	51.1095	3.28561	36.2797	1.44299	1.19724	4.15001	4.59812	0.155892
Wild type aphid5	24.9154	1.36349	16.0407	0.753369	1.1867	3.18679	1.99722	0.387112
myb28myb29 leaf1	3.5865	0	0	0	0	0	2.94357	0.642937
myb28myb29 leaf2	3.40764	0	0	0	0	0	2.80865	0.598997
myb28myb29 leaf3	2.91976	0	0	0	0	0	2.14309	0.776667
myb28myb29 leaf4	2.89255	0	0	0	0	0	2.12885	0.763699
myb28myb29 leaf5	3.3985	0	0	0	0	0	2.77762	0.620878
myb28myb29 aphid1	12.4066	0	0	0	0	0	12.073	0.333634
myb28myb29 aphid2	7.687	0	0	0	0	0	7.21855	0.468451
myb28myb29 aphid3	7.43282	0	0	0	0	0	7.13971	0.293106
myb28myb29 aphid4	4.90977	0	0	0	0	0	4.61798	0.291795
myb28myb29 aphid5	9.75211	0	0	0	0	0	9.48109	0.271018
One-way ANOVA
Total GSLs	Df	Sum Sq	Mean Sq	F value	Pr(>F)	Significant
Treatment	3	4822	1607.4	21.28	7.88e-06	***
Residuals	16	1209	75.5
3MSOP-GSL	Df	Sum Sq	Mean Sq	F value	Pr(>F)	Significant
Treatment	3	25.765	8.588	22.8	5.08e-06	***
Residuals	16	6.027	0.377
4MSOB-GSL	Df	Sum Sq	Mean Sq	F value	Pr(>F)	Significant
Treatment	3	3145	1048.3	25.77	2.3e-06	***
Residuals	16	650.8	40.7
5MSOP-GSL	Df	Sum Sq	Mean Sq	F value	Pr(>F)	Significant
Treatment	3	5.712	1.9039	25.36	2.55e-06	***
Residuals	16	1.201	0.0751
4MTB-GSL	Df	Sum Sq	Mean Sq	F value	Pr(>F)	Significant
Treatment	3	7.172	2.3907	23.46	4.23e-06	***
Residuals	16	1.631	0.1019
8MSOO-GSL	Df	Sum Sq	Mean Sq	F value	Pr(>F)	Significant
Treatment	3	69.26	23.086	64	3.95e-09	***
Residuals	16	5.77	0.361
I3M-GSL	Df	Sum Sq	Mean Sq	F value	Pr(>F)	Significant
Treatment	3	115.52	38.51	15.55	5.31e-05	***
Residuals	16	39.62	2.48
4MOI3M-GSL	Df	Sum Sq	Mean Sq	F value	Pr(>F)	Significant
Treatment	3	1.0453	0.3484	55.54	1.11e-08	***
Residuals	16	0.1004	0.0063

## Sheet: Figure 1F and Figure S1D-F
	Wild-type Arabidopsis thaliana						myb28myb29 A. thaliana
#	non-infection			infection			non-infection			infection
	sum	Adult	nymph (offsprings)	sum	Adult	nymph (offsprings)	sum	Adult	nymph (offsprings)	sum	Adult	nymph (offsprings)
1	64	12	52	35	5	30	89	15	74	0	0	0
2	81	14	67	47	2	45	140	24	116	11	0	11
3	59	15	44	13	3	10	153	21	132	5	0	5
4	93	21	72	33	2	31	58	13	45	2	0	2
5	111	10	101	41	6	35	70	14	56	0	0	0
6	89	9	80	55	8	47	95	10	85	1	0	1
Average	82.8333	13.5	69.3333	37.3333	4.33333	33	100.833	16.1667	84.6667	3.16667	0	3.16667
Number of aphids per plant (sum)
	Wild-type Arabidopsis thaliana		myb28myb29 A. thaliana
#	non-infection	infection	non-infection	infection
1	64	35	89	0
2	81	47	140	11
3	59	13	153	5
4	93	33	58	2
5	111	41	70	0
6	89	55	95	1
Average	82.8333	37.3333	100.833	3.16667
Kruskal-Wallis Test
The H statistic is 19.575 (3, N = 24).
The p-value is 0.00021. The result is significant at p < 0.001.
Survivalship of the cabbage aphids%
	Wild-type	myb28myb29	Wild-type	myb28myb29
#	non-infection		infection
1	30	37.5	12.5	0
2	35	60	5	0
3	37.5	52.5	7.5	0
4	52.5	32.5	5	0
5	25	35	15	0
6	22.5	25	20	0
Average	33.75	40.4167	10.8333	0
Mann-Whitney U Test
	non-infection	infection
U value	12	0
z-score	0.8807	2.80224
p-value	0.37886	0.00512
sig.		**
Number of aphid offspring per plant
	Wild-type Arabidopsis thaliana		myb28myb29 A. thaliana
#	non-infection	infection	non-infection	infection
1	52	30	74	0
2	67	45	116	11
3	44	10	132	5
4	72	31	45	2
5	101	35	56	0
6	80	47	85	1
Average	69.3333	33	84.6667	3.16667
Kruskal-Wallis Test
The H statistic is 18.245 (3, N = 24).
The p-value is 0.00039. The result is significant at p < 0.001.

## Sheet: Figure1G
Samples	Ct of B. bassiana actin	deta	Ct of B. brassicae ef1α	deta	dd	2^-dd	Mean	StDev	StdEr
wild-type-non-infected-1	33.0613	12.6013	18.1817	-12.8283	25.4296	2.2127e-08
wild-type-non-infected-2	31.0979	10.6379	18.1415	-12.8685	23.5065	8.39165e-08
wild-type-non-infected-3	31.0174	10.5574	18.3151	-12.6949	23.2523	1.00082e-07
wild-type-non-infected-4	29.9178	9.45782	18.238	-12.772	22.2298	2.0331e-07
wild-type-non-infected-5	31.5818	11.1218	17.5662	-13.4438	24.5655	4.02748e-08	8.99421e-08	7.08117e-08	3.1668e-08
wild-type-Bba-infected-1	26.7025	6.24245	28.5972	-2.41281	8.65527	0.0024803
wild-type-Bba-infected-2	19.707	-0.753003	29.3628	-1.64716	0.89416	0.53806
wild-type-Bba-infected-3	23.68	3.21997	29.8792	-1.13077	4.35074	0.0490114
wild-type-Bba-infected-4	18.917	-1.543	31.2709	0.260898	-1.8039	3.49162
wild-type-Bba-infected-5	20.4257	-0.0343249	30.4814	-0.528564	0.494239	0.709936	0.958223	1.44883	0.647936
myb28myb29-non-infected-1	28.4073	7.94731	17.5437	-13.4663	21.4136	3.5799e-07
myb28myb29-non-infected-2	32.0408	11.5808	17.2435	-13.7665	25.3473	2.34266e-08
myb28myb29-non-infected-3	27.3438	6.88385	19.3146	-11.6954	18.5793	2.55317e-06
myb28myb29-non-infected-4	31.5457	11.0857	19.723	-11.287	22.3727	1.84135e-07
myb28myb29-non-infected-5	31.0024	10.5424	17.8282	-13.1818	23.7242	7.21592e-08	6.38176e-07	1.07821e-06	4.8219e-07
myb28myb29-Bba-infected-1	18.5763	-1.88371	30.976	-0.0340349	-1.84967	3.60419
myb28myb29-Bba-infected-2	19.3906	-1.06937	31.2724	0.26238	-1.33175	2.51707
myb28myb29-Bba-infected-3	18.7995	-1.66045	33.2404	2.23037	-3.89082	14.8339
myb28myb29-Bba-infected-4	19.2444	-1.21559	32.258	1.24798	-2.46356	5.51578
myb28myb29-Bba-infected-5	19.129	-1.33095	32.8051	1.79509	-3.12604	8.73037	7.04026	4.95447	2.2157
	One-way ANOVA
		Df	Sum Sq	Mean Sq	F value	Pr(>F)	Significant
	Treatment	3	172.4	57.48	8.629	0.00123	**
	Residuals	16	106.6	6.66

## Sheet: Figure 2
Figure 2 4MSOB-GSL and ITC conent in the B. bassiana non-infected and infected aphids (µmol/ g DW)
Sample	4MSOB-ITC	4MSOB-GSL
wild-type-non-infected1	10.7932	0.277115
wild-type-non-infected2	15.978	0.337478
wild-type-non-infected3	13.4341	0.203577
wild-type-non-infected4	11.9081	0.244473
wild-type-non-infected5	17.0379	0.333861
wild-type-Bba-infected1	0.118388	7.15014
wild-type-Bba-infected2	0.02549	8.79187
wild-type-Bba-infected3	0.146158	10.2662
wild-type-Bba-infected4	0.142943	13.9163
wild-type-Bba-infected5	0.0450655	8.95064
Two-tailed t Tests
t-value	11.6002	8.36969
p-value	< 0.00001	< 0.00001

## Sheet: Figure3 and Figure S4
Figure 3 Intensitive peak of metabolites formed by B. bassiana incubated with ITCs compared with control treatment
4MSOB-ITC vs Control group
Sample			4MSOB-ITC-1	4MSOB-ITC-2	4MSOB-ITC-3	4MSOB-ITC-4	CT-1	CT-2	CT-3	CT-4
Label	RT min	m/z (positive)	4MSOB-ITC				CT
0.41_226.95168	0.41	226.952	2944	2692	2567	2441	2750	2468	2509	2677
0.64_146.16524	0.64	146.165	2372	2589	2560	2079	1790	1326	1744	1732
0.64_182.96261	0.64	182.963	2957	2700	2933	2603	1604	1416	1300	1620
0.66_84.08041	0.66	84.0804	3919	4833	4135	3050	3855	3685	4361	4202
0.67_110.07127	0.67	110.071	3464	3079	3349	0	0	4311	4289	4661
0.68_188.17577	0.68	188.176	2434	2215	2424	2344	1236	899	1220	1287
0.68_189.15986	0.68	189.16	7463	6294	6621	6356	6933	6909	8297	9133
0.71_194.07127	0.71	194.071	6082	6608	5938	6590	6591	7046	5061	6658
0.72_154.13393	0.72	154.134	2476	2304	2369	2330	2672	2116	2419	2242
0.73_162.11252	0.73	162.113	28588	25455	29194	25485	30704	30449	30315	28939
0.73_86.05965	0.73	86.0597	5617	4371	5123	4351	4781	4494	5034	4847
0.74_418.15598	0.74	418.156	3256	2841	2801	2482	2289	2065	2555	2929
0.74_132.06559	0.74	132.066	26582	23215	26873	22375	22651	22490	25465	22824
0.74_250.09225	0.74	250.092	2387	2482	2333	3265	1770	1591	1429	1645
0.74_432.17167	0.74	432.172	9344	8754	7348	6593	7694	8297	9472	9363
0.74_229.1269	0.74	229.127	3458	2778	3136	2696	0	0	2014	2258
0.74_189.0871	0.74	189.087	5036	4659	5383	4607	1778	1768	2363	2010
0.75_315.12278	0.75	315.123	3995	3581	3493	3121	3497	3799	3832	3535
0.75_129.05469	0.75	129.055	4038	3973	4037	4053	3834	3838	3823	4142
0.76_147.06537	0.76	147.065	3537	4489	3777	4182	3971	4295	4317	4627
0.76_548.16256	0.76	548.163	0	1360	1341	1273	2404	2374	2727	2595
0.76_70.06468	0.76	70.0647	10208	8611	9463	8548	11161	11772	12217	11596
0.77_353.22846	0.77	353.228	10633	8100	9367	7566	15951	16430	19012	17336
0.77_301.14742	0.77	301.147	8208	8065	8788	8398	4922	0	5008	5705
0.77_243.09783	0.77	243.098	2296	2217	2772	2484	1074	1026	1251	1162
0.78_664.11689	0.78	664.117	2192	1309	1675	2008	2209	2047	2464	2466
0.79_230.096	0.79	230.096	3827	3916	4098	4633	3521	3316	3494	2958
0.79_469.19679	0.79	469.197	6658	6210	6078	5587	3461	3245	4658	3924
0.79_112.05048	0.79	112.05	2412	2562	2616	2941	3047	2274	3353	3668
0.8_248.05887	0.8	248.059	3317	3164	3601	3981	1321	1283	1194	1313
0.8_72.08034	0.8	72.0803	4058	4500	3974	2987	3998	3789	4351	4018
1.05_379.08522	1.05	379.085	1984	2363	2334	2058	2440	2390	2060	2037
1.06_233.05937	1.06	233.059	612	533	653	540	2295	2350	2797	2808
1.06_133.03187	1.06	133.032	2302	2429	2507	2024	1735	1446	1413	1845
1.06_170.06561	1.06	170.066	2792	2795	2554	2557	4590	5119	5863	4621
1.06_385.12708	1.06	385.127	0	0	0	0	2613	2725	2950	2190
1.14_269.16096	1.14	269.161	2777	2983	2818	2120	2407	1830	2470	2576
1.27_268.10416	1.27	268.104	72053	54532	72934	63229	43408	31378	42814	42745
1.27_226.15508	1.27	226.155	2887	2445	2924	3700	2281	1100	1869	1845
1.27_136.06199	1.27	136.062	19298	14688	20982	17078	11867	8599	12392	12588
1.43_203.05279	1.43	203.053	5009	5725	5430	7780	3502	3756	3290	3013
1.46_152.05676	1.46	152.057	11728	11728	15275	9312	8347	7704	9793	8611
1.47_284.09931	1.47	284.099	3179	0	4584	2693	2299	2198	1624	2316
1.48_137.04582	1.48	137.046	4001	3499	4474	2304	1041	1341	1197	1238
1.56_179.0792	1.56	179.079	2213	2602	2580	3153	1224	1319	1478	1443
1.58_155.08162	1.58	155.082	3649	3854	3848	4282	1820	2057	2328	2063
2.08_351.17651	2.08	351.177	5873	4600	5812	5463	1833	1424	2779	2673
2.11_302.17124	2.11	302.171	12300	8500	12034	10820	3093	2032	4182	4927
2.18_358.68888	2.18	358.689	7593	7539	7385	3744	5386	3929	5338	6398
2.49_326.8476	2.49	326.848	3047	3019	2210	1243	3300	2199	2625	2605
2.49_219.13373	2.49	219.134	3996	3689	3862	2491	3153	1891	3991	3584
2.5_136.07888	2.5	136.079	52964	57132	55946	57437	0	0	0	0
2.5_178.03551	2.5	178.036	15547	16198	15184	15777	0	0	0	0
2.5_299.05533	2.5	299.055	99394	104290	102849	103539	0	0	0	0
2.51_295.12912	2.51	295.129	2477	2210	2314	1838	4076	2659	4261	4469
2.51_114.03723	2.51	114.037	2872	2529	2783	2727	0	0	0	0
2.53_227.10271	2.53	227.103	17745	14877	17521	16538	9444	8612	9583	9009
2.59_220.11805	2.59	220.118	6689	5173	6131	5127	5285	5889	5846	4603
2.65_203.13899	2.65	203.139	3275	0	0	2309	2303	1653	0	2311
2.66_233.14961	2.66	233.15	5576	5486	5732	3228	3614	2764	3919	3768
2.69_281.14977	2.69	281.15	3713	3657	3488	2327	3512	2294	3323	4408
2.74_252.07277	2.74	252.073	7859	6652	7560	6429	3783	4288	4228	4800
2.74_384.11524	2.74	384.115	76596	67478	77693	62889	39495	40049	49342	50067
2.79_247.12904	2.79	247.129	3362	3251	3355	2342	2547	1927	2662	2719
2.81_315.05037	2.81	315.05	4812	5205	4964	5434	0	0	0	0
2.88_336.15596	2.88	336.156	3801	3258	4703	3669	1063	593	1430	1373
2.9_279.13412	2.9	279.134	3432	2742	3192	3254	1216	978	1236	1179
2.94_175.12179	2.94	175.122	4845	4789	4579	5420	2947	2941	2756	2814
2.99_351.67537	2.99	351.675	6737	5845	6640	6087	6616	5605	7388	5898
3.06_229.15477	3.06	229.155	2618	2527	2653	2118	2964	1930	2540	3102
3.1_367.15071	3.1	367.151	3054	3468	3303	4619	2187	2084	1622	1673
3.11_414.08268	3.11	414.083	6372	5534	6067	6780	0	0	0	0
3.13_298.097	3.13	298.097	23208	23546	23938	24601	45085	43536	46658	42961
3.13_136.06182	3.13	136.062	5146	5541	5493	5590	10352	10074	10652	10077
3.15_475.17516	3.15	475.175	3058	2106	2634	2368	995	574	1234	1078
3.18_441.12997	3.18	441.13	5409	8597	5855	11255	0	0	0	0
3.23_428.09826	3.23	428.098	131167	125766	130587	113261	0	0	0	0
3.24_485.11991	3.24	485.12	181814	189434	179046	167463	0	0	0	0
3.25_114.03723	3.25	114.037	2915	2987	2705	2470	0	0	0	0
3.25_178.03558	3.25	178.036	3682	3699	3612	3237	0	0	0	0
3.25_393.22325	3.25	393.223	2775	2367	2823	2680	1102	655	1378	0
3.25_211.06447	3.25	211.064	2927	2689	2346	2640	0	0	0	0
3.3_267.13411	3.3	267.134	2527	2227	2173	1365	2186	1283	1822	1987
3.35_146.06004	3.35	146.06	13282	10861	12456	9253	11760	10306	12358	11207
3.35_313.10745	3.35	313.107	10379	11967	11099	12738	0	0	0	0
3.35_159.09172	3.35	159.092	2666	2247	2144	1646	2007	1936	2157	2140
3.35_144.08074	3.35	144.081	5063	4064	4311	3155	3989	4069	4545	4256
3.35_118.06516	3.35	118.065	5086	3804	4546	2936	3969	3717	4003	3958
3.46_508.25216	3.46	508.252	4023	4394	4079	5246	1907	1976	1918	1762
3.46_448.22948	3.46	448.229	2514	2120	2382	2280	1200	993	1483	1388
3.48_566.17792	3.48	566.178	3517	3249	3888	3793	0	0	0	0
3.54_386.12891	3.54	386.129	2451	1780	2318	1719	2012	2721	1947	1982
3.59_501.11504	3.59	501.115	9325	9308	9424	7851	0	0	0	0
3.59_444.09336	3.59	444.093	4982	4461	5089	4245	0	0	0	0
3.62_399.2487	3.62	399.249	2454	2481	2426	1306	4129	2984	4682	5460
3.65_383.2115	3.65	383.212	1323	2061	1295	986	2321	2224	2894	2863
3.68_261.12373	3.68	261.124	7136	8241	7302	9565	5022	4961	5136	4320
3.71_197.12861	3.71	197.129	6809	7582	6987	8905	4772	4371	4440	4192
3.83_246.1701	3.83	246.17	15622	7726	11866	8775	19239	16216	17960	14654
3.84_263.14078	3.84	263.141	2421	2956	2699	1800	0	1805	3017	0
4_227.13929	4	227.139	7809	5976	7781	6922	2788	1853	3268	3328
4.06_212.02323	4.06	212.023	2540	2657	2527	2580	0	0	0	0
4.06_178.03554	4.06	178.036	16866	16894	16934	17784	0	0	0	0
4.1_144.08074	4.1	144.081	2085	2160	2456	2420	1535	1622	1487	1413
4.27_377.14596	4.27	377.146	3257	6408	5731	4108	2794	2196	2802	2100
4.46_243.1341	4.46	243.134	4824	5734	5845	6927	3280	2943	3202	2820
4.56_360.19225	4.56	360.192	13403	10031	12486	8800	4128	2963	5587	5554
4.57_261.1237	4.57	261.124	2993	2462	2950	2370	1151	621	1278	1352
4.8_396.86243	4.8	396.862	2230	2820	2445	946	2077	1982	2225	2304
4.97_277.11855	4.97	277.119	3136	3689	3424	4640	2299	2086	2458	1797
5.23_313.1549	5.23	313.155	2915	2749	3305	2032	3014	2018	2940	3341
5.45_318.18162	5.45	318.182	2831	2587	2674	1719	3245	1706	3129	2968
5.47_245.12866	5.47	245.129	7716	7820	7841	9604	4642	4601	4611	4608
5.55_114.03719	5.55	114.037	32824	27600	31038	31387	0	0	0	95
5.55_71.98979	5.55	71.9898	2602	2354	2392	2514	0	0	0	0
5.58_469.12515	5.58	469.125	3129	2533	2500	2723	0	0	0	0
5.74_412.10343	5.74	412.103	11373	10320	10739	9945	0	0	0	0
7.02_194.11771	7.02	194.118	3660	3754	3377	4269	2461	2638	2774	2477
7.33_228.10199	7.33	228.102	3244	3764	3151	3898	2748	2828	2481	2723
8.03_496.30245	8.03	496.302	7179	7861	7396	6406	10103	8943	7432	6037
8.43_271.06026	8.43	271.06	7636	7924	7097	6656	11947	10009	10623	9729
8.84_604.32693	8.84	604.327	0	395	0	507	3589	3490	4415	4431
9.09_480.30915	9.09	480.309	2707	7976	8179	8363	289	0	1998	3107
9.15_418.26273	9.15	418.263	2877	3272	3266	3171	6472	6534	6496	6641
9.4_498.37974	9.4	498.38	2761	0	5117	9160	2149	0	2346	2525
9.43_343.2959	9.43	343.296	9056	8936	9979	9837	8896	6793	8798	9335
9.43_240.23246	9.43	240.232	4084	3817	3756	3780	3264	2802	3021	3412
9.99_211.08678	9.99	211.087	2833	2996	2441	2532	4114	4061	4095	4250
10.15_561.32907	10.15	561.329	1952	2626	1499	1441	3453	3395	2754	2358
10.31_496.34065	10.31	496.341	4384	1522	1871	1308	929	2932	3144	3857
10.63_480.30922	10.63	480.309	3432	7563	5815	6657	2580	2798	2899	3094
10.73_522.35613	10.73	522.356	10357	19639	18701	19349	830	10676	8929	12373
10.82_209.1537	10.82	209.154	3243	2912	3042	2820	3274	2863	3294	3125
11.01_371.32729	11.01	371.327	2124	2438	2213	2065	2252	2372	2216	2042
11.41_494.32477	11.41	494.325	10892	10076	10885	8559	3989	3153	4150	4059
11.48_522.35614	11.48	522.356	7887	10254	8996	8607	5589	7171	6834	7300
11.48_379.33641	11.48	379.336	2722	2682	2281	1944	3582	3601	3295	0
11.48_337.27401	11.48	337.274	10433	8716	9338	6790	5528	4816	6171	4853
0.65_110.00877	0.65	110.009	11054	10884	11600	11792	7433	7151	7326	7661
0.67_130.08633	0.67	130.086	6327	6969	6389	5756	3282	5364	7045	7078
0.67_309.16578	0.67	309.166	27747	31646	29965	29655	22681	20253	22921	22223
0.69_198.1238	0.69	198.124	4631	3846	3892	4023	4554	4145	4951	3974
0.68_175.119	0.68	175.119	22921	25406	20577	19108	24954	23246	27466	25879
0.71_223.07479	0.71	223.075	1358	1495	1439	1307	2520	2037	2540	2246
0.68_347.12171	0.68	347.122	2980	2910	3117	3110	2776	2135	2509	2757
0.69_236.07973	0.69	236.08	14860	13922	12818	14729	11481	13275	12488	11433
0.71_296.06602	0.71	296.066	21478	20381	18684	18029	26644	24255	27528	25649
0.71_203.05269	0.71	203.053	19758	26921	25476	39369	15334	13920	12609	11600
0.72_140.06835	0.72	140.068	8935	7039	8134	6753	8586	10531	0	9292
0.71_221.04224	0.71	221.042	38548	33257	37340	34006	27061	30015	28762	27555
0.7_220.10563	0.7	220.106	4829	5244	0	5408	4237	4306	3771	3858
0.73_277.13963	0.73	277.14	12080	11374	11412	12154	14471	13291	16945	18012
0.72_205.0683	0.72	205.068	275055	264510	272246	278460	216051	237356	219837	201242
0.72_381.07967	0.72	381.08	27744	27245	22053	23501	15855	17252	18609	18788
0.73_365.10573	0.73	365.106	16210	15601	14083	14133	11027	11743	12376	13138
0.74_118.08628	0.74	118.086	64154	48312	56615	50944	87686	84770	92981	91750
0.74_234.09737	0.74	234.097	11228	12208	13162	16236	7669	7329	7290	7216
0.74_90.0551	0.74	90.0551	11394	9739	10340	10203	11146	11716	11890	12407
0.74_222.01979	0.74	222.02	13162	9793	10438	9245	10227	11137	10510	9588
0.74_120.0656	0.74	120.066	2984	3029	2699	2236	3350	3424	4504	3913
0.73_220.08183	0.73	220.082	5394	6334	6214	7204	3807	3476	3709	3266
0.73_258.1102	0.73	258.11	31058	30401	30038	27897	47792	43041	48469	45073
0.74_130.05002	0.74	130.05	2010	1819	2216	2072	2582	1974	2419	2174
0.76_184.06378	0.76	184.064	97706	90294	90807	88120	113661	108302	109698	104209
0.77_325.11332	0.77	325.113	4373	4669	4312	5836	3137	3103	3099	3189
0.77_236.14933	0.77	236.149	482135	428934	468572	449196	477946	467010	487684	467454
0.77_419.20621	0.77	419.206	2217	1830	2248	1986	2545	2869	2612	2701
0.76_116.07065	0.76	116.071	24556	20866	22952	19027	26957	28217	27817	26749
0.77_198.08746	0.77	198.087	2161	1740	2364	1802	2518	2090	2185	1976
0.76_165.07586	0.76	165.076	5141	5385	5077	5162	4868	5185	5257	5649
0.76_104.10706	0.76	104.107	7315	6863	6412	5982	8398	8549	8755	7957
0.78_299.12551	0.78	299.126	5215	4862	5000	0	5930	5405	5363	4812
0.78_471.29173	0.78	471.292	8683	5527	7379	6906	11782	11691	14996	12927
0.8_262.12899	0.8	262.129	6924	8984	7395	10817	4385	4056	3628	3798
0.8_204.12312	0.8	204.123	29921	24972	26893	21208	28159	31503	30436	31015
0.8_173.0922	0.8	173.092	7866	7100	8029	6097	2630	2311	3542	3303
0.8_343.16147	0.8	343.161	17023	16169	18323	15408	7208	5110	9561	8289
0.81_179.04858	0.81	179.049	1085	1091	1052	983	5880	5435	5444	4995
0.79_348.07063	0.79	348.071	6483	5536	5690	6175	8631	8706	9114	8999
0.81_235.11913	0.81	235.119	2805	4313	2877	4177	1968	1719	1184	1516
0.8_335.1454	0.8	335.145	7924	7584	8516	7736	3895	3428	4996	4429
0.81_308.09123	0.81	308.091	6950	6623	6550	6769	38987	40143	39373	36723
0.8_130.08631	0.8	130.086	3203	2800	2561	2377	0	3007	0	3661
0.8_286.13989	0.8	286.14	62797	64016	64842	58891	32578	28153	41023	38697
0.78_263.08749	0.78	263.087	2169	2194	2322	2386	1490	1421	1845	1401
0.79_258.13092	0.79	258.131	2933	2385	2691	2613	29159	3647	4566	4051
0.82_274.0931	0.82	274.093	4004	4464	3853	5038	2339	2691	2661	2445
0.85_314.08504	0.85	314.085	2946	2928	2957	4426	1668	2072	2583	1738
0.86_274.10465	0.86	274.105	2037	1677	1728	1389	2854	3015	2662	2925
0.93_140.06832	0.93	140.068	3372	3258	3125	2953	3412	3888	3940	4011
0.9_203.05274	0.9	203.053	17328	21415	20087	26606	13734	12191	10721	10482
0.89_205.06833	0.89	205.068	70277	68167	65958	62430	51186	55452	51431	55069
0.91_215.01627	0.91	215.016	8962	9707	8165	9496	3217	3269	3318	3434
0.93_217.06845	0.93	217.068	3404	4205	3703	5965	2458	2327	2054	1669
1.06_314.08516	1.06	314.085	7217	9054	7659	11166	4754	5372	4564	3896
1.06_262.12909	1.06	262.129	4877	5273	5238	6759	2658	2365	0	2778
1.06_256.08192	1.06	256.082	2004	2432	2273	2498	1318	1268	1231	1115
1.06_238.07135	1.06	238.071	2321	3108	2631	2997	1402	1488	1231	1415
1.06_204.12321	1.06	204.123	26276	19388	21845	18266	20329	23305	26094	25426
1.06_308.09129	1.06	308.091	15290	12922	14553	14424	72212	71505	80341	73780
1.06_179.04857	1.06	179.049	1927	1586	1859	2248	10026	10352	11185	10363
1.06_116.07066	1.06	116.071	2712	2214	2657	2304	1561	1347	1383	1424
1.06_123.05533	1.06	123.055	2525	0	2433	2613	2454	2190	2473	2672
1.06_348.0707	1.06	348.071	4532	3281	3833	3264	4592	4301	3746	4933
1.06_343.16166	1.06	343.162	11429	8939	12260	9681	4305	2961	4820	5179
1.06_259.13183	1.06	259.132	0	3454	2806	3071	3703	2961	3826	3699
1.06_286.14007	1.06	286.14	52531	42997	51745	46737	23319	19671	27984	26953
1.06_155.08158	1.06	155.082	14262	12177	13748	12721	6425	0	7638	7456
1.06_86.09608	1.06	86.0961	1721	2283	1862	1412	2372	2074	2462	2503
1.06_335.14525	1.06	335.145	4877	4118	4763	4586	2290	1779	2476	2187
1.1_215.01625	1.1	215.016	32646	28546	31473	36088	12495	11391	15919	16182
1.09_235.11918	1.09	235.119	13608	13522	16650	21433	8229	7338	8140	7332
1.1_236.14944	1.1	236.149	6353	5903	5022	5418	5151	5540	6746	5180
1.1_158.09251	1.1	158.093	3545	3469	3513	3344	3244	4153	4555	4159
1.16_205.06839	1.16	205.068	12361	10689	11199	11726	10686	15260	14247	12429
1.17_113.0346	1.17	113.035	2869	2522	2645	2367	1949	1317	1549	1836
1.26_182.0812	1.26	182.081	21960	16571	19742	16319	17913	13888	18759	18437
1.26_136.07567	1.26	136.076	18875	14266	17182	14088	16259	12423	17194	17194
1.26_86.09605	1.26	86.0961	13855	11497	14404	11257	11932	9284	11444	11776
1.26_132.10202	1.26	132.102	7771	6210	7741	5917	5878	4695	5345	6079
1.26_123.04411	1.26	123.044	5964	4402	5620	4342	5145	3910	5698	5381
1.29_276.14444	1.29	276.144	27414	34174	27148	35369	15073	13129	14371	12351
1.35_86.09604	1.35	86.096	16097	16268	16175	11263	14139	12580	14529	14562
1.35_132.102	1.35	132.102	12089	11800	11942	8560	10076	9482	10000	10011
1.44_205.06838	1.44	205.068	15456	15399	11343	13695	11629	12908	13914	12816
1.57_258.13172	1.57	258.132	3744	3202	3165	2798	3644	3022	3442	3041
1.79_254.1613	1.79	254.161	9588	11034	11588	12222	4926	4614	5611	5052
1.9_245.14982	1.9	245.15	4679	3193	4126	0	2482	2462	3038	3286
2.09_245.14977	2.09	245.15	7035	4656	7028	6319	2831	2140	0	3156
2.23_310.12896	2.23	310.129	9380	9744	9751	10099	4763	4353	5123	4460
2.31_131.04927	2.31	131.049	2339	2154	2106	1934	1757	1823	2545	2109
2.32_120.08075	2.32	120.081	128441	112698	125294	99938	103323	99029	115306	105333
2.32_166.08632	2.32	166.086	49004	45789	48794	38852	41485	39106	43131	40670
2.41_168.02923	2.41	168.029	6299	6824	6582	7467	3872	4033	3788	3792
2.58_243.1343	2.58	243.134	2920	2983	2961	1613	2228	1420	2498	2540
2.59_260.16046	2.59	260.16	2969	2669	3068	1697	2078	1181	2100	1856
2.67_237.12347	2.67	237.123	3409	0	3020	2245	3477	2592	3741	0
2.67_120.08082	2.67	120.081	3231	3264	3195	2486	3658	2544	4056	3925
2.71_266.11375	2.71	266.114	2013	2186	2342	3389	1340	1126	1011	1035
2.76_231.17035	2.76	231.17	2821	2811	2376	1369	1597	1119	2175	2090
2.76_232.15441	2.76	232.154	26658	11537	17739	17088	17802	14627	15978	12040
2.81_243.13404	2.81	243.134	8112	7375	7913	4182	5292	3411	5612	5661
2.88_232.15439	2.88	232.154	15122	9141	12097	15368	10666	10408	10363	10398
2.86_356.07689	2.86	356.077	3167	3071	3008	2918	0	0	0	0
2.94_237.12361	2.94	237.124	4164	4684	4632	4946	2911	2502	2490	2761
3.01_266.11372	3.01	266.114	5541	6459	5697	8618	3512	3228	3130	2800
3.01_231.17033	3.01	231.17	4101	3844	4041	2156	3260	2329	3946	3627
3.15_371.65202	3.15	371.652	3130	2430	2878	2315	2846	2593	3029	2672
3.2_359.67274	3.2	359.673	9656	8741	8642	8202	12330	10045	13069	11548
3.24_356.07688	3.24	356.077	2903	2426	2239	2345	0	0	0	0
3.32_231.17046	3.32	231.17	7721	6923	7085	4270	5936	4601	7117	6383
3.35_188.07061	3.35	188.071	101593	86420	89972	69759	82627	78231	92202	86691
3.4_295.16522	3.4	295.165	2610	2144	2050	1357	2555	1666	2870	2940
3.58_265.15492	3.58	265.155	3742	3895	3308	2280	3323	2224	3690	3535
3.88_295.16541	3.88	295.165	7755	7834	6989	5188	8461	5777	8845	10276
3.93_329.14989	3.93	329.15	2416	2431	2089	1517	2533	1511	2319	2758
3.94_245.18617	3.94	245.186	2545	2773	2750	4356	5397	4505	2506	2489
3.98_265.15487	3.98	265.155	3759	3929	3487	2673	3468	2622	3756	3644
4_245.18611	4	245.186	7201	6049	6047	0	0	0	5959	6649
4.06_341.06606	4.06	341.066	39008	38640	38147	39351	0	0	0	0
4.24_245.18612	4.24	245.186	6817	7383	6595	3576	5334	3318	6186	6203
4.4_329.1499	4.4	329.15	2128	2057	1823	1412	2670	1902	2900	2959
4.4_279.17045	4.4	279.17	3885	3970	3564	1691	0	1765	2830	3349
4.65_279.17046	4.65	279.17	3002	3018	3201	2295	3239	2098	3214	2992
4.68_211.14422	4.68	211.144	5555	5585	5522	7635	3437	2950	3364	3022
4.82_279.17045	4.82	279.17	8768	8721	7412	5866	8974	6614	7936	7966
4.97_211.1442	4.97	211.144	6769	6437	6767	7947	4588	3870	4037	3691
5.55_178.03558	5.55	178.036	36998	32633	35901	34421	0	0	0	0
7.12_255.06533	7.12	255.065	9522	10489	9383	10431	12046	11459	11064	11111
10.53_387.18065	10.53	387.181	10405	11973	9932	12480	14456	13418	12408	11180
11.08_476.27782	11.08	476.278	29921	25479	30856	16926	8062	7007	9708	8019
11.16_518.32463	11.16	518.325	49988	47292	47761	45339	25271	22456	30947	24419
11.3_476.27796	11.3	476.278	7858	5313	7265	4557	2779	3240	3674	3977
11.38_518.32479	11.38	518.325	12808	9501	11431	8664	6615	7059	7174	6932
11.48_597.3043	11.48	597.304	4683	3923	4693	2842	2676	2131	2725	2270
Allyl-ITC vs Control group
Sample			Allyl-ITC-1	Allyl-ITC-2	Allyl-ITC-3	Allyl-ITC-4	CT-1	CT-2	CT-3	CT-4
Label	RT min	m/z (positive)	Allyl-ITC				CT
0.41_226.95172	0.41	226.952	2799	2481	2809	2761	2677	2509	2468	2750
0.64_146.16523	0.64	146.165	2941	2554	2707	2609	1732	1744	1326	1790
0.66_84.0804	0.66	84.0804	4519	3658	3757	4031	4202	4361	3685	3855
0.67_110.07129	0.67	110.071	3017	2563	3357	2537	4661	4289	4311	0
0.69_189.15982	0.69	189.16	8204	7458	6849	8275	9133	8297	6909	6933
0.71_194.07123	0.71	194.071	6589	7405	5610	6491	6658	5061	7046	6591
0.72_543.13247	0.72	543.132	2396	2345	3242	2791	907	863	1344	1108
0.72_154.13399	0.72	154.134	1434	1953	1339	1651	2242	2419	2116	2672
0.74_162.11252	0.74	162.113	25869	21121	19669	22198	28939	30315	30449	30704
0.74_132.06558	0.74	132.066	30345	26243	24317	28609	22824	25465	22490	22651
0.74_86.05966	0.74	86.0597	6166	5008	5275	5652	4847	5034	4494	4781
0.74_432.1717	0.74	432.172	7255	6286	4888	4941	9363	9472	8297	7694
0.74_229.12581	0.74	229.126	3344	3048	3268	3390	2258	2014	0	0
0.74_189.08715	0.74	189.087	5699	4619	5420	4885	2010	2363	1768	1778
0.75_315.1228	0.75	315.123	2898	2839	2373	2674	3535	3832	3799	3497
0.76_129.05471	0.76	129.055	4213	4377	4396	3965	4142	3823	3838	3834
0.76_147.06534	0.76	147.065	4274	4642	4221	4401	4627	4317	4295	3971
0.76_548.16256	0.76	548.163	898	0	659	803	2595	2727	2374	2404
0.76_243.09787	0.76	243.098	2886	2634	2970	2425	1162	1251	1026	1074
0.77_70.06468	0.77	70.0647	11474	10774	9608	10611	11596	12217	11772	11161
0.77_353.22847	0.77	353.228	7628	7536	5639	7839	17336	19012	16430	15951
0.78_664.1169	0.78	664.117	0	1923	1474	1911	2466	2464	2047	2209
0.78_278.12386	0.78	278.124	3047	2460	3283	3195	1096	980	1266	1318
0.79_230.09609	0.79	230.096	1802	2487	2283	3100	2958	3494	3316	3521
0.79_469.19685	0.79	469.197	4668	4421	4922	4134	3924	4658	3245	3461
0.8_448.19544	0.8	448.195	2082	2209	2211	2333	0	1444	1013	1053
0.8_112.05046	0.8	112.05	2052	1859	2111	2374	3668	3353	2274	3047
0.8_248.05893	0.8	248.059	2921	2688	3150	3463	1313	1194	1283	1321
0.8_231.09807	0.8	231.098	2906	2088	2626	2394	1572	1703	1574	1662
0.81_307.08387	0.81	307.084	2197	3274	2248	3037	3384	3460	4756	3398
0.81_72.08035	0.81	72.0803	4156	2858	3971	3311	4018	4351	3789	3998
1.04_379.08527	1.04	379.085	1559	1743	1877	1980	2037	2060	2390	2440
1.06_233.05954	1.06	233.06	2223	2595	2168	3239	2808	2797	2350	2295
1.07_385.12633	1.07	385.126	2344	2347	2065	2429	2190	2950	2725	2613
1.07_170.06559	1.07	170.066	3760	3575	3821	3740	4621	5863	5119	4590
1.09_307.58538	1.09	307.585	1711	2646	1445	2187	2115	2122	2021	2078
1.1_235.11916	1.1	235.119	22573	21850	27610	26131	7332	8140	7338	8229
1.14_269.16098	1.14	269.161	2380	2504	2055	2159	2576	2470	1830	2407
1.16_431.21407	1.16	431.214	3727	3284	4646	3344	1153	1178	758	890
1.26_226.15512	1.26	226.155	3683	3582	4129	4241	1845	1869	1100	2281
1.27_136.062	1.27	136.062	19488	15855	15247	16068	12588	12392	8599	11867
1.28_245.14978	1.28	245.15	3427	3419	4356	3442	1913	2246	1591	1878
1.37_234.08525	1.37	234.085	2062	2213	2693	2439	1327	1226	1275	1255
1.42_203.05279	1.42	203.053	6546	7682	9628	8887	3013	3290	3756	3502
1.44_152.05677	1.44	152.057	9988	8166	11325	8916	8611	9793	7704	8347
1.46_137.04585	1.46	137.046	2903	2319	3757	2479	1238	1392	1341	1041
1.55_179.07916	1.55	179.079	3439	3248	5042	3676	1443	1478	1319	1138
1.58_155.08161	1.58	155.082	4855	4110	6754	5369	2063	2328	2057	1820
1.83_251.1504	1.83	251.15	2226	2410	2889	2839	932	776	860	810
2.09_351.17654	2.09	351.177	6857	5345	5639	6302	2673	2779	1424	1833
2.11_302.17127	2.11	302.171	17398	10114	12497	12238	4927	4182	2032	3093
2.14_456.19888	2.14	456.199	2918	2421	2423	2447	1135	1242	689	933
2.18_358.68884	2.18	358.689	10602	5063	3359	4210	6398	5338	3929	5386
2.18_340.16173	2.18	340.162	3506	3557	3001	3522	1724	1631	1101	1260
2.47_326.84757	2.47	326.848	3540	1509	1759	1467	2605	2625	2199	3300
2.48_100.07579	2.48	100.076	2743	2872	4070	3727	1024	1283	1306	1210
2.48_219.1338	2.48	219.134	3575	0	2224	2097	3584	3991	1891	3153
2.51_295.12906	2.51	295.129	2408	1615	1411	1560	4469	4261	2659	4076
2.54_441.18777	2.54	441.188	3527	3066	3305	3734	1906	1825	1231	1461
2.56_409.18266	2.56	409.183	2780	2360	2772	2643	1211	1581	836	1086
2.6_189.08712	2.6	189.087	2713	2210	3034	2628	986	960	1007	989
2.65_233.14959	2.65	233.15	4383	2628	2762	2533	3768	3919	2764	3614
2.68_281.14967	2.68	281.15	2712	1925	1850	1976	4408	3323	2294	3512
2.73_252.0728	2.73	252.073	8017	6344	7336	7057	4800	4228	4288	3783
2.74_384.11533	2.74	384.115	79228	64385	73985	72742	50067	49342	40049	39495
2.76_232.15443	2.76	232.154	7511	18038	16986	15072	12040	15978	14627	17802
2.84_247.12903	2.84	247.129	2395	2199	2477	2435	2719	2662	1927	2547
2.88_336.15591	2.88	336.156	5337	3493	5331	3852	1373	1430	593	1063
2.94_175.12203	2.94	175.122	6157	4879	6643	6361	2814	2756	2941	2947
2.99_351.67539	2.99	351.675	5706	5859	4534	4619	5898	7388	5605	6616
3.06_229.15478	3.06	229.155	2811	1780	2537	2254	3102	2540	1930	2964
3.1_367.15051	3.1	367.151	4365	4120	5723	5314	1673	1622	2084	2187
3.13_298.09697	3.13	298.097	36149	35366	34026	38247	42961	46658	43536	45085
3.13_136.06181	3.13	136.062	8081	8953	7197	8725	10077	10652	10074	10352
3.17_122.02705	3.17	122.027	9459	5827	7025	7843	0	0	0	0
3.25_393.22336	3.25	393.223	3443	2815	3311	3484	1333	1378	655	1102
3.26_192.06568	3.26	192.066	2671	2743	3421	3202	1205	1357	1176	1428
3.34_159.09168	3.34	159.092	2080	1910	1823	1855	2140	2157	1936	2007
3.35_146.06004	3.35	146.06	11086	10403	10572	11060	11207	12358	10306	11760
3.35_144.08075	3.35	144.081	3831	3623	3715	3678	4256	4545	4069	3989
3.35_118.06511	3.35	118.065	3786	3714	3544	3983	3958	4003	3717	3969
3.46_508.25225	3.46	508.252	6225	5128	8215	7358	1762	1918	1976	1907
3.46_448.2297	3.46	448.23	2670	2165	2641	2372	1388	1483	993	1200
3.57_387.17701	3.57	387.177	3309	3014	4499	3626	1558	1647	1299	1541
3.62_399.24871	3.62	399.249	1079	1129	800	836	5460	4682	2984	4129
3.65_383.2116	3.65	383.212	1288	828	596	689	2863	2894	2224	2321
3.68_261.12368	3.68	261.124	10158	9838	14067	12132	4320	5136	4961	5022
3.71_197.12855	3.71	197.129	7605	9464	11424	11179	4192	4440	4371	4772
3.83_246.17009	3.83	246.17	4322	10971	11811	8532	14654	17960	16216	19239
3.88_295.16537	3.88	295.165	5692	3940	3642	3774	10276	8845	5777	8461
3.99_407.10572	3.99	407.106	118194	106878	68466	111394	0	0	0	0
3.99_278.06284	3.99	278.063	9099	8244	5385	8924	0	0	0	0
4_227.13926	4	227.139	6773	5631	7817	5072	3328	3268	1853	2788
4.04_221.04132	4.04	221.041	26577	13309	16371	15563	0	0	0	0
4.04_350.0841	4.04	350.084	204627	95328	118117	113086	0	0	0	0
4.1_217.09734	4.1	217.097	2954	2946	3812	3657	1394	1555	1501	1529
4.27_377.14596	4.27	377.146	4312	2500	3293	4764	2100	2802	2196	2794
4.46_243.1341	4.46	243.134	8193	7109	10260	8743	2820	3202	2943	3280
4.56_360.19223	4.56	360.192	13284	6927	13875	8725	5554	5587	2963	4128
4.57_261.12356	4.57	261.124	4035	2968	4218	2877	1352	1278	621	1151
4.79_396.86234	4.79	396.862	3159	1676	1686	1375	2304	2225	1982	2077
4.97_277.1185	4.97	277.118	4445	4682	6255	5531	1797	2458	2086	2299
5.13_392.095	5.13	392.095	9906	5752	4637	7681	0	0	0	0
5.47_245.12866	5.47	245.129	10018	9475	13297	11079	4608	4611	4601	4642
5.56_164.0376	5.56	164.038	4354	3781	5249	5237	0	0	0	0
7.02_194.11771	7.02	194.118	4315	3710	5841	4624	2477	2774	2638	2461
7.33_228.10202	7.33	228.102	3844	3737	4943	4709	2723	2481	2828	2748
7.34_256.09708	7.34	256.097	2063	2045	2558	2402	1357	1460	1304	1343
8.02_496.30246	8.02	496.302	7538	7114	11156	9503	6037	7432	8943	10103
8.43_271.06021	8.43	271.06	8143	7129	6132	7349	9729	10623	10009	11947
8.83_604.32693	8.83	604.327	0	211	218	255	4431	4415	3490	3589
9.15_418.26266	9.15	418.263	595	353	306	619	6641	6496	6534	6472
9.34_498.37974	9.34	498.38	2456	0	2584	3988	2525	2346	1640	2149
9.43_343.29592	9.43	343.296	9772	8337	8614	9123	9335	8798	6793	8896
9.43_240.23248	9.43	240.232	3739	3409	3122	3499	3412	3021	2802	3264
9.99_211.08676	9.99	211.087	2638	2509	2173	2445	4250	4095	4061	4114
10.15_561.32911	10.15	561.329	2406	2053	1560	1968	2358	2754	3395	3453
10.29_496.34063	10.29	496.341	1887	1386	2174	1674	3857	3144	2932	929
10.62_480.30926	10.62	480.309	4055	3629	3870	4760	3094	2899	2798	2580
10.71_522.35614	10.71	522.356	14317	16639	16492	17634	12373	8929	10676	830
10.82_209.15373	10.82	209.154	2873	2922	3039	2950	3125	3294	2863	3274
11.01_371.32717	11.01	371.327	2243	2021	2488	2425	2042	2216	2372	2252
11.41_494.32484	11.41	494.325	8110	5781	7417	7411	4059	4150	3153	3989
11.44_337.27404	11.44	337.274	6587	4678	5968	5342	4853	6171	4816	5528
11.45_522.35623	11.45	522.356	7035	7146	8552	8566	7300	6834	7171	5589
11.48_597.30435	11.48	597.304	2717	1794	2609	2306	2270	2725	2131	2676
0.65_110.00875	0.65	110.009	13947	12224	12437	12513	7661	7326	7151	7433
0.67_130.08633	0.67	130.086	7572	6457	5411	7005	7078	7045	5364	3282
0.67_309.16577	0.67	309.166	34030	29990	36267	32837	22223	22921	20253	22681
0.68_175.11901	0.68	175.119	33042	27364	23993	27179	25879	27466	23246	24954
0.69_347.12159	0.69	347.122	3060	2804	3255	2782	2757	2509	2135	2776
0.69_236.07977	0.69	236.08	9454	9644	8685	9343	11433	12488	13275	11481
0.72_319.16113	0.72	319.161	3847	3737	3945	3571	2962	3160	2643	3104
0.69_198.12378	0.69	198.124	2871	3130	2280	2894	3974	4951	4145	4554
0.72_223.07479	0.72	223.075	1363	1877	1351	1627	2246	2540	2037	2520
0.71_296.06602	0.71	296.066	20150	20406	13536	17978	25649	27528	24255	26644
0.71_219.02668	0.71	219.027	6054	5815	9052	7563	2522	2380	3006	2790
0.71_220.10567	0.71	220.106	0	3965	3017	3603	3858	3771	4306	4237
0.72_205.06828	0.72	205.068	283086	280169	297640	291524	201242	219837	237356	216051
0.73_118.08629	0.73	118.086	49063	56190	45829	53225	91750	92981	84770	87686
0.72_381.07966	0.72	381.08	22804	21773	21810	20403	18788	18609	17252	15855
0.74_234.09736	0.74	234.097	17028	16748	18693	17874	7216	7290	7329	7669
0.74_220.08177	0.74	220.082	7439	6966	7383	7273	3266	3709	3476	3807
0.74_252.10783	0.74	252.108	3865	3680	4056	4067	1526	1710	1429	1824
0.74_250.09218	0.74	250.092	3271	3334	3502	3580	1645	1429	1591	1770
0.71_203.05268	0.71	203.053	34285	34397	62894	45806	11600	12609	13920	15334
0.72_235.07913	0.72	235.079	4995	5071	4914	6382	3889	4134	4646	4535
0.75_222.01982	0.75	222.02	6342	6821	6596	6880	9588	10510	11137	10227
0.73_258.11022	0.73	258.11	31304	30421	19806	26717	45073	48469	43041	47792
0.73_277.13964	0.73	277.14	14609	15728	11932	12293	18012	16945	13291	14471
0.74_120.06559	0.74	120.066	3239	2505	2122	2682	3913	4504	3424	3350
0.74_90.0551	0.74	90.0551	10170	9868	8291	9039	12407	11890	11716	11146
0.76_104.10706	0.76	104.107	5335	5465	4478	5872	7957	8755	8549	8398
0.76_184.06376	0.76	184.064	69976	74044	60066	72276	104209	109698	108302	113661
0.77_325.11328	0.77	325.113	6204	5515	7256	6011	3189	3099	3103	3137
0.78_299.12535	0.78	299.125	5432	4762	5103	5795	4812	5363	5405	5930
0.77_236.14934	0.77	236.149	446399	441073	386646	444038	467454	487684	467010	477946
0.77_301.14654	0.77	301.147	9469	8732	9200	9557	5705	5008	0	4922
0.77_419.20621	0.77	419.206	1100	1262	902	1319	2701	2612	2869	2545
0.75_165.07585	0.75	165.076	5867	5884	5210	5165	5649	5257	5185	4868
0.76_116.07065	0.76	116.071	27081	25510	22045	26070	26749	27817	28217	26957
0.8_262.12897	0.8	262.129	11000	10824	15153	12486	3798	3628	4056	4385
0.82_274.0929	0.82	274.093	5584	5001	7201	6309	0	2661	2691	2339
0.82_238.0714	0.82	238.071	2596	2028	2836	2528	949	1180	1114	1070
0.81_259.12944	0.81	259.129	3164	2725	2767	2663	2022	2515	2074	2403
0.8_173.09219	0.8	173.092	8709	6914	10456	7773	3303	3542	2311	2630
0.78_263.08736	0.78	263.087	2570	2440	2414	2434	1401	1845	1421	1490
0.8_204.12312	0.8	204.123	17516	22708	17733	21435	31015	30436	31503	28159
0.79_348.07063	0.79	348.071	4584	5512	3627	4742	8999	9114	8706	8631
0.8_343.16151	0.8	343.162	15752	12953	18148	13997	8289	9561	5110	7208
0.8_286.13993	0.8	286.14	67716	58487	68268	64652	38697	41023	28153	32578
0.78_471.29181	0.78	471.292	5565	5465	3435	5884	12927	14996	11691	11782
0.81_268.10384	0.81	268.104	2004	2280	2830	1353	910	0	1699	2926
0.8_130.08633	0.8	130.086	2678	2434	0	2677	3661	0	3007	0
0.8_335.14531	0.8	335.145	8823	7870	9570	8724	4429	4996	3428	3895
0.81_179.04854	0.81	179.049	4298	5111	4220	6134	4995	5444	5435	5880
0.81_308.09123	0.81	308.091	30443	38478	30405	40928	36723	39373	40143	38987
0.82_258.13108	0.82	258.131	2466	2956	1946	15852	4051	4566	3647	29159
0.82_365.10589	0.82	365.106	4345	4143	4682	11037	3338	2926	11743	11027
0.88_274.10499	0.88	274.105	1011	1597	1011	1253	2925	2662	3015	2854
0.85_314.08511	0.85	314.085	4523	4067	5812	5150	1738	2583	2072	1668
0.89_205.06833	0.89	205.068	73641	68066	72295	72177	55069	51431	55452	51186
0.94_140.06839	0.94	140.068	3101	3103	3107	3477	4011	3940	3888	3412
0.91_203.05274	0.91	203.053	25787	23448	36962	30288	10482	10721	12191	13734
0.91_215.01628	0.91	215.016	11321	8915	9347	9354	3434	3318	3269	3217
0.98_217.06846	0.98	217.068	5972	6150	8705	7400	1674	2054	2327	2458
1.06_314.08521	1.06	314.085	8982	8880	13296	11003	3896	4564	5372	4754
1.06_155.08157	1.06	155.082	13806	12947	14321	13723	7456	7638	0	6425
1.06_262.12909	1.06	262.129	7766	7179	9610	8613	2778	2226	2365	2658
1.07_256.08189	1.07	256.082	2326	2398	3685	2792	1115	1231	1268	1318
1.06_238.07132	1.06	238.071	3090	2835	3837	3462	1415	1231	1488	1402
1.06_335.14529	1.06	335.145	5334	4893	5345	5326	2187	2476	1779	2290
1.06_348.07075	1.06	348.071	3295	3216	2233	3427	4933	3746	4301	4592
1.06_179.04858	1.06	179.049	8921	10724	8095	12725	10363	11185	10352	10026
1.06_299.12409	1.06	299.124	2930	2483	2752	2827	1505	1305	925	1227
1.06_86.09608	1.06	86.0961	1555	1129	1016	1125	2503	2462	2074	2372
1.06_123.05533	1.06	123.055	2340	2192	1938	0	2672	2473	2190	2454
1.06_343.16169	1.06	343.162	11361	8237	11418	9274	5179	4820	2961	4305
1.06_286.14005	1.06	286.14	53656	47168	51852	49975	26953	27984	19671	23319
1.06_308.09124	1.06	308.091	65365	77873	61967	83205	73780	80341	71505	72212
1.06_204.12319	1.06	204.123	16282	19936	17921	19388	25426	26094	23305	20329
1.06_259.13174	1.06	259.132	0	0	491	0	3699	3826	2961	3703
1.06_116.07068	1.06	116.071	2964	2565	2887	2637	1424	1383	1347	1561
1.1_158.09254	1.1	158.093	3595	4164	3521	3605	4159	4555	4153	3244
1.11_215.01624	1.11	215.016	39238	31288	26965	29548	16182	15919	11391	12495
1.15_205.06837	1.15	205.068	11620	10093	8420	11611	12429	14247	15260	10686
1.17_113.03459	1.17	113.035	2637	2013	2544	2300	1836	1549	1317	1949
1.26_182.0812	1.26	182.081	21583	20985	17729	19110	18437	18759	13888	17913
1.29_276.14443	1.29	276.144	41605	41207	63212	47173	12351	14371	13129	15073
1.26_136.07568	1.26	136.076	17377	17948	14115	16360	17194	17194	12423	16259
1.26_91.05433	1.26	91.0543	2261	2435	1892	2140	2120	2059	1805	2078
1.26_86.09604	1.26	86.096	14366	11666	12901	12621	11776	11444	9284	11932
1.27_268.10418	1.27	268.104	72553	59136	55781	60415	42745	42814	31378	43408
1.26_132.102	1.26	132.102	7815	6694	7332	6702	6079	5345	4695	5878
1.25_123.04413	1.25	123.044	5844	5392	4732	5202	5381	5698	3910	5145
1.35_86.09604	1.35	86.096	12065	11968	12662	11404	14562	14529	12580	14139
1.35_132.10201	1.35	132.102	9615	8463	10525	8859	10011	10000	9482	10076
1.57_258.13181	1.57	258.132	3428	3254	2230	3319	3041	3158	3022	3644
1.55_205.06837	1.55	205.068	15784	17106	14927	14759	12816	0	0	11629
1.78_254.16131	1.78	254.161	12818	12903	18071	15913	5052	5611	4614	4926
1.9_245.14983	1.9	245.15	4299	3354	0	4111	3286	3038	2462	2482
2.09_245.14978	2.09	245.15	6554	6032	6518	6997	3156	0	2140	2831
2.23_310.12889	2.23	310.129	14278	11396	15401	14629	4460	5123	4353	4763
2.32_166.08632	2.32	166.086	46393	39965	41864	39480	40670	43131	39106	41485
2.32_103.05426	2.32	103.054	7258	5744	6077	6979	6380	7008	6018	6969
2.32_120.08077	2.32	120.081	114757	98635	104445	105594	105333	115306	99029	103323
2.41_168.02923	2.41	168.029	9653	6929	9088	7957	3792	3788	4033	3872
2.46_279.1342	2.46	279.134	2816	2427	3290	2252	1028	923	800	975
2.53_227.10274	2.53	227.103	25351	22792	26013	25671	9009	9583	8612	9444
2.53_475.18071	2.53	475.181	3666	3393	3414	3826	988	1255	926	842
2.53_249.08478	2.53	249.085	3038	2854	3029	3208	1507	1806	1439	1479
2.59_220.11807	2.59	220.118	5004	5478	5100	5668	4603	5846	5889	5285
2.57_243.13429	2.57	243.134	2053	1574	1525	1515	2540	2498	1420	2228
2.66_237.12353	2.66	237.124	2531	1924	1834	1722	0	3741	2592	3477
2.67_120.08081	2.67	120.081	2774	1720	1770	2145	3925	4056	2544	3658
2.71_266.11379	2.71	266.114	3161	2900	4676	3652	1035	1011	1126	1340
2.81_243.13408	2.81	243.134	5741	3674	4095	3684	5661	5612	3411	5292
2.9_279.13417	2.9	279.134	3750	2668	3981	3623	1179	1236	978	1216
2.93_237.12364	2.93	237.124	5479	5128	6114	5957	2761	2490	2502	2911
3_266.11373	3	266.114	10196	9284	11852	12074	2800	3130	3228	3512
3_231.17027	3	231.17	3218	1983	2027	1696	3627	3946	2329	3260
3.14_371.65198	3.14	371.652	2409	2363	2028	2564	2672	3029	2593	2846
3.18_204.01478	3.18	204.015	27410	16560	20533	21916	0	0	0	0
3.19_718.3372	3.19	718.337	3723	2337	3018	2681	3321	3669	3356	3369
3.2_359.67276	3.2	359.673	12484	8477	12360	9247	11548	13069	10045	12330
3.32_231.17044	3.32	231.17	5624	3973	3674	3676	6383	7117	4601	5936
3.35_188.07061	3.35	188.071	80780	77762	74139	82504	86691	92202	78231	82627
3.57_265.15487	3.57	265.155	2575	1785	1992	1884	3535	3690	2224	3323
3.98_265.15476	3.98	265.155	3010	2126	2386	2142	3644	3756	2622	3468
4_245.18611	4	245.186	5105	3623	3479	3155	6649	5959	4505	5397
4.24_245.18614	4.24	245.186	4790	3094	3302	2807	6203	6186	3318	5334
4.64_279.17043	4.64	279.17	2217	1523	1570	1557	2992	3214	2098	3239
4.67_211.14419	4.67	211.144	7097	6424	9423	7806	3022	3364	2950	3437
4.82_279.17046	4.82	279.17	6116	4496	4657	4468	7966	7936	6614	8974
4.97_211.14416	4.97	211.144	8853	8135	10964	9528	3691	4037	3870	4588
5.57_285.03392	5.57	285.034	4510	3853	5531	5280	0	0	0	0
7.12_255.06536	7.12	255.065	9673	9727	9286	10217	11111	11064	11459	12046
10.53_387.18065	10.53	387.181	15574	11025	12010	11481	11180	12408	13418	14456
11.08_476.27781	11.08	476.278	24438	13161	20810	14643	8019	9708	7007	8062
11.17_518.32467	11.17	518.325	41489	29433	39008	37079	24419	30947	22456	25271
11.3_476.27795	11.3	476.278	5929	3399	4133	3462	3977	3674	3240	2779
11.39_518.32483	11.39	518.325	8544	5738	6806	6963	6932	7174	7059	6615
2PE-ITC vs Control group
Sample			2PE-ITC-1	2PE-ITC-2	2PE-ITC-3	2PE-ITC-4	CT-1	CT-2	CT-3	CT-4
Label	RT min	m/z (positive)	2PE-ITC				CT
0.41_226.9517	0.41	226.952	2582	2570	2751	2556	2750	2468	2509	2677
0.64_146.16529	0.64	146.165	4372	3562	2970	3392	1790	1326	1744	1732
0.66_84.0804	0.66	84.0804	7845	7410	5791	6217	3855	3685	4361	4202
0.67_156.07711	0.67	156.077	11596	10175	9148	11541	7465	8023	8866	9770
0.68_110.0713	0.68	110.071	5586	4958	4494	5393	0	4311	4289	4661
0.69_189.15986	0.69	189.16	7687	6892	5859	8310	6933	6909	8297	9133
0.71_194.0713	0.71	194.071	6924	7173	7688	7267	6591	7046	5061	6658
0.71_319.16147	0.71	319.161	6322	6412	4718	4160	3104	2643	3160	2962
0.71_154.13394	0.71	154.134	2254	2107	2089	2291	2672	2116	2419	2242
0.72_406.21841	0.72	406.218	3678	4110	2823	2217	1044	786	1060	999
0.73_216.0635	0.73	216.064	2888	2348	2165	2359	1593	1317	1808	1766
0.73_162.11256	0.73	162.113	32381	29211	26385	36753	30704	30449	30315	28939
0.73_134.04484	0.73	134.045	2922	2969	2541	2686	1350	1239	1549	1790
0.73_132.06561	0.73	132.066	20026	19894	17951	26008	22651	22490	25465	22824
0.73_86.05965	0.73	86.0597	3949	3975	3136	5242	4781	4494	5034	4847
0.74_432.17184	0.74	432.172	7596	6170	5817	7459	7694	8297	9472	9363
0.74_229.12718	0.74	229.127	2962	2817	2173	2603	0	0	2014	2258
0.74_189.08711	0.74	189.087	3108	2966	0	3326	1778	1768	2363	2010
0.75_315.12287	0.75	315.123	1992	2035	1698	3014	3497	3799	3832	3535
0.75_129.05473	0.75	129.055	3707	3796	4541	4596	3834	3838	3823	4142
0.75_147.06542	0.75	147.065	0	0	4896	4989	3971	4295	4317	4627
0.76_116.07067	0.76	116.071	21293	20326	18617	29157	26957	28217	27817	26749
0.76_548.16256	0.76	548.163	0	909	982	1232	2404	2374	2727	2595
0.77_70.06469	0.77	70.0647	9519	9179	8820	12797	11161	11772	12217	11596
0.77_353.22844	0.77	353.228	4852	5554	4763	10766	15951	16430	19012	17336
0.77_301.14535	0.77	301.145	8368	8171	1017	7844	4922	0	5008	5705
0.77_419.20621	0.77	419.206	1237	1241	880	0	2545	2869	2612	2701
0.78_664.11687	0.78	664.117	1864	1662	1563	2194	2209	2047	2464	2466
0.79_260.19706	0.79	260.197	3222	3425	2774	2600	1598	1315	1575	2053
0.79_230.09602	0.79	230.096	658	741	0	1087	3521	3316	3494	2958
0.8_469.19693	0.8	469.197	2854	2845	2071	3300	3461	3245	4658	3924
0.8_288.20331	0.8	288.203	3559	3816	2846	2856	2208	1455	1857	1740
0.8_112.05052	0.8	112.051	5554	5250	4671	4313	3047	2274	3353	3668
1.04_379.08527	1.04	379.085	1279	1348	1166	1663	2440	2390	2060	2037
1.06_233.05937	1.06	233.059	162	0	262	394	2295	2350	2797	2808
1.06_385.12688	1.06	385.127	1800	0	1150	2189	2613	2725	2950	2190
1.06_170.06561	1.06	170.066	3099	2671	2424	3935	4590	5119	5863	4621
1.09_235.1192	1.09	235.119	9527	0	10068	8678	8229	7338	8140	7332
1.13_269.16097	1.13	269.161	6072	6220	2670	4198	2407	1830	2470	2576
1.16_113.03465	1.16	113.035	3808	3459	2619	3807	1949	1317	1549	1836
1.16_267.0591	1.16	267.059	3375	3008	2942	2873	1548	1238	1569	1597
1.25_123.04414	1.25	123.044	3662	3811	3130	4683	5145	3910	5698	5381
1.26_226.15503	1.26	226.155	2220	2438	2304	2674	2281	1100	1869	1845
1.27_136.06199	1.27	136.062	18028	18478	16345	25816	11867	8599	12392	12588
1.27_268.1042	1.27	268.104	59175	63115	55657	84294	43408	31378	42814	42745
1.42_306.08121	1.42	306.081	2095	2211	1705	2240	1961	2212	2292	1747
1.45_152.05678	1.45	152.057	13618	12577	8722	11780	8347	7704	9793	8611
1.57_155.08162	1.57	155.082	2470	2672	1892	2150	1820	2057	2328	2063
2.07_245.14985	2.07	245.15	3548	3606	2266	3977	2831	2140	0	3156
2.1_302.1713	2.1	302.171	13615	12714	9885	11206	3093	2032	4182	4927
2.18_358.68883	2.18	358.689	12425	10262	8767	8841	5386	3929	5338	6398
2.47_326.84763	2.47	326.848	7712	8649	5901	5534	3300	2199	2625	2605
2.48_219.13376	2.48	219.134	6347	5744	4059	5182	3153	1891	3991	3584
2.5_295.12907	2.5	295.129	5943	5844	4595	5081	4076	2659	4261	4469
2.53_227.10279	2.53	227.103	7343	6535	5335	10508	9444	8612	9583	9009
2.54_246.14599	2.54	246.146	3385	3247	2620	3126	1845	1328	1929	2331
2.59_220.11809	2.59	220.118	1179	931	1094	2219	5285	5889	5846	4603
2.65_132.10199	2.65	132.102	3033	2821	2226	2621	1656	1283	1605	1827
2.66_366.71669	2.66	366.717	3015	3503	2258	2329	1334	815	1101	0
2.68_281.14975	2.68	281.15	6721	5902	4338	4936	3512	2294	3323	4408
2.73_252.07281	2.73	252.073	4388	4303	3485	5367	3783	4288	4228	4800
2.73_384.11532	2.73	384.115	46674	45142	31931	53900	39495	40049	49342	50067
2.75_279.13424	2.75	279.134	2922	2964	2051	2999	1622	977	1605	1872
2.78_247.12907	2.78	247.129	4535	4294	3130	3916	2547	1927	2662	2719
2.8_360.21301	2.8	360.213	4357	4435	3228	3145	1928	1288	2481	2466
2.81_414.7333	2.81	414.733	5683	6815	3790	2759	2342	1753	2132	2797
2.83_232.15434	2.83	232.154	738	857	1157	3915	17802	10408	15978	10398
2.87_336.1563	2.87	336.156	5155	4593	2815	3411	1063	593	1430	1373
2.91_465.2568	2.91	465.257	3678	3965	2135	2149	1184	869	1350	1575
2.93_175.12124	2.93	175.121	2411	2627	1953	2354	2947	2941	2756	2814
2.99_351.67544	2.99	351.675	3344	3798	2599	5018	6616	5605	7388	5898
3_266.11376	3	266.114	3238	3397	3046	2576	3512	3228	3130	2800
3.06_229.1548	3.06	229.155	5179	4868	3455	0	2964	1930	2540	3102
3.12_298.09697	3.12	298.097	22476	21282	15978	22535	45085	43536	46658	42961
3.13_136.06182	3.13	136.062	4977	4645	3773	5563	10352	10074	10652	10077
3.15_404.57268	3.15	404.573	5019	4597	2759	2447	1265	993	1263	1487
3.19_338.6674	3.19	338.667	4432	4768	3344	3651	2075	1814	2118	2146
3.29_267.1341	3.29	267.134	3845	3316	2546	3307	2186	1283	1822	1987
3.34_146.06005	3.34	146.06	7663	6512	5675	8653	11760	10306	12358	11207
3.35_118.06509	3.35	118.065	2938	2326	1741	3104	3969	3717	4003	3958
3.35_144.08078	3.35	144.081	2565	2207	1870	3482	3989	4069	4545	4256
3.36_366.22106	3.36	366.221	6704	7633	5013	3960	2073	1827	2190	1977
3.36_364.22792	3.36	364.228	4324	3720	1979	1697	2107	1559	2137	2142
3.49_312.19779	3.49	312.198	3736	3192	2190	2075	2009	1640	2286	2105
3.57_320.19542	3.57	320.195	4385	4248	2486	2023	1866	1609	1817	1855
3.61_407.58133	3.61	407.581	5118	5867	3338	3398	1457	1434	1670	1978
3.61_399.24871	3.61	399.249	14292	14764	9685	7871	4129	2984	4682	5460
3.64_383.21125	3.64	383.211	5863	6615	4130	2910	2321	2224	2894	2863
3.68_261.12364	3.68	261.124	4997	4807	4266	4054	5022	4961	5136	4320
3.71_197.12857	3.71	197.129	4489	4749	3963	3813	4772	4371	4440	4192
3.76_343.23449	3.76	343.234	4317	4702	3267	2720	1405	1320	1532	1610
3.83_246.17008	3.83	246.17	0	324	465	887	19239	16216	17960	14654
4_227.13937	4	227.139	7662	6486	4684	6679	2788	1853	3268	3328
4.27_377.14598	4.27	377.146	4810	6350	6362	7522	2794	2196	2802	2100
4.43_543.81639	4.43	543.816	4234	4808	2911	2816	1702	1315	1359	1723
4.46_243.13415	4.46	243.134	4035	4257	3070	3164	3280	2943	3202	2820
4.49_449.2803	4.49	449.28	5529	5381	4107	3160	2062	1733	1562	1892
4.56_360.19233	4.56	360.192	7745	7359	5207	8090	4128	2963	5587	5554
4.57_472.61875	4.57	472.619	4012	4017	2538	2484	1241	876	1154	1101
4.63_316.22323	4.63	316.223	2349	2473	2154	2242	2071	1263	1990	1827
4.71_346.23379	4.71	346.234	3136	2878	2279	2202	1429	1000	1359	1715
4.79_396.86229	4.79	396.862	4388	4765	2761	3232	2077	1982	2225	2304
4.97_277.1185	4.97	277.118	2735	2884	2350	2153	2299	2086	2458	1797
5.22_313.15481	5.22	313.155	3473	3467	3006	3259	3014	2018	2940	3341
5.24_470.76791	5.24	470.768	5769	6398	3590	2812	2487	1670	2026	2262
5.44_318.18152	5.44	318.182	3757	4343	3148	3396	3245	1706	3129	2968
5.47_245.12864	5.47	245.129	4898	5154	4254	3951	4642	4601	4611	4608
5.94_179.04859	5.94	179.049	4746	4994	3745	3700	0	0	0	0
6.08_122.02707	6.08	122.027	6052	6488	4495	4816	0	0	0	0
6.17_427.14728	6.17	427.147	4252	3590	2295	6704	0	0	0	0
6.28_471.13733	6.28	471.137	23247	22873	20650	59448	0	0	0	0
6.34_224.05632	6.34	224.056	10816	10366	8980	12851	0	0	0	0
6.36_370.12594	6.36	370.126	8635	6592	3676	4618	0	0	0	0
6.46_414.11569	6.46	414.116	261875	212188	172262	243573	214	0	100	0
7.02_194.11772	7.02	194.118	2430	2836	2176	2415	2461	2638	2774	2477
7.33_228.10208	7.33	228.102	3009	3082	2580	2445	2748	2828	2481	2723
8.01_496.3024	8.01	496.302	14163	16788	9263	9732	10103	8943	7432	6037
8.42_164.03765	8.42	164.038	7013	7152	6353	7864	0	0	0	0
8.42_198.04067	8.42	198.041	4788	4530	3819	4723	0	0	0	0
8.43_271.06027	8.43	271.06	9575	10580	7581	7596	11947	10009	10623	9729
8.83_604.32693	8.83	604.327	0	0	0	248	3589	3490	4415	4431
9.15_418.26266	9.15	418.263	299	455	505	1587	6472	6534	6496	6641
9.43_343.29594	9.43	343.296	8918	8490	9402	9607	8896	6793	8798	9335
9.43_240.23246	9.43	240.232	3319	3452	3736	3500	3264	2802	3021	3412
9.99_211.08678	9.99	211.087	4976	5433	3792	4124	4114	4061	4095	4250
10.24_496.34057	10.24	496.341	3236	5280	4842	3111	758	2932	3144	3857
10.63_480.30925	10.63	480.309	5368	0	0	0	2580	2798	2899	3094
10.67_522.35611	10.67	522.356	22175	20322	19372	13373	870	10676	8929	12373
10.82_209.15372	10.82	209.154	3165	2917	2914	2838	3274	2863	3294	3125
10.92_318.30052	10.92	318.301	10537	13707	7626	5266	2479	2203	1721	1546
11_371.32728	11	371.327	2192	1952	2036	2275	2252	2372	2216	2042
11.41_494.32477	11.41	494.325	6681	6720	4734	8313	3989	3153	4150	4059
11.42_522.35617	11.42	522.356	10257	8590	11102	7148	5589	7171	6834	7300
11.45_337.27401	11.45	337.274	7435	8988	6075	7903	5528	4816	6171	4853
11.47_597.30429	11.47	597.304	3511	3789	2304	3459	2676	2131	2725	2270
11.47_379.33639	11.47	379.336	2543	2486	2485	1892	3582	3601	3295	2995
0.65_110.00878	0.65	110.009	6580	6720	5691	8192	7433	7151	7326	7661
0.68_130.08635	0.68	130.086	11207	11353	8571	10251	3282	5364	7045	7078
0.67_309.16584	0.67	309.166	38476	37881	27439	31733	22681	20253	22921	22223
0.68_347.12176	0.68	347.122	1965	1921	1649	2520	2776	2135	2509	2757
0.71_223.07479	0.71	223.075	1567	1804	1562	1670	2520	2037	2540	2246
0.69_198.1238	0.69	198.124	4604	3617	3630	4416	4554	4145	4951	3974
0.69_236.07987	0.69	236.08	3966	4177	4470	7566	11481	13275	12488	11433
0.69_175.11903	0.69	175.119	49998	48660	40990	42819	24954	23246	27466	25879
0.7_296.06606	0.7	296.066	25624	22909	22371	31269	26644	24255	27528	25649
0.71_203.05273	0.71	203.053	22586	26967	25521	10971	15334	13920	12609	11600
0.72_140.06839	0.72	140.068	1015	1370	1720	3052	8586	10531	0	9292
0.71_221.04231	0.71	221.042	10673	10163	11394	21360	27061	30015	28762	27555
0.72_292.19823	0.72	292.198	623	0	762	2316	2594	3020	3299	3188
0.7_220.10556	0.7	220.106	2611	2769	2636	2698	4237	4306	3771	3858
0.74_118.08631	0.74	118.086	34984	38848	39994	64451	87686	84770	92981	91750
0.75_90.0551	0.75	90.0551	10047	8914	10093	10976	11146	11716	11890	12407
0.76_325.11338	0.76	325.113	6473	7180	6710	4118	3137	3103	3099	3189
0.73_235.07925	0.73	235.079	5470	5607	5244	6216	4535	4646	4134	3889
0.74_365.10579	0.74	365.106	11426	11364	0	9702	0	0	12376	13138
0.73_130.05002	0.73	130.05	0	3627	3805	3373	2582	1974	2419	2174
0.73_234.09748	0.73	234.097	11845	12364	11556	8636	7669	7329	7290	7216
0.74_148.06074	0.74	148.061	3238	3361	2989	3397	2618	1798	2940	2786
0.73_258.11021	0.73	258.11	100497	89012	71507	79714	47792	43041	48469	45073
0.72_205.06834	0.72	205.068	143485	145804	159886	168961	216051	237356	219837	201242
0.75_222.01986	0.75	222.02	2032	2071	1892	4058	10227	11137	10510	9588
0.72_277.13968	0.72	277.14	19116	17443	17775	19236	14471	13291	16945	18012
0.73_120.06561	0.73	120.066	3157	3167	2946	3941	3350	3424	4504	3913
0.72_381.07978	0.72	381.08	9687	8382	7889	12001	15855	17252	18609	18788
0.75_165.07588	0.75	165.076	5346	5170	6568	5615	4868	5185	5257	5649
0.75_104.10706	0.75	104.107	6209	5477	5465	7080	8398	8549	8755	7957
0.73_220.08182	0.73	220.082	5491	5300	5119	5082	3807	3476	3709	3266
0.77_236.14936	0.77	236.149	363376	362525	317922	412834	477946	467010	487684	467454
0.76_184.06383	0.76	184.064	59810	58109	48821	74623	113661	108302	109698	104209
0.77_299.1257	0.77	299.126	3889	3580	2979	4259	5930	5405	5363	4812
0.78_263.08747	0.78	263.087	2361	2482	2023	2206	1490	1421	1845	1401
0.78_123.05536	0.78	123.055	2529	2138	2029	2311	1539	1337	1807	1549
0.8_262.12935	0.8	262.129	4909	5314	4626	4064	4385	4056	3628	3798
0.81_204.12326	0.81	204.123	0	3426	3818	7251	28159	31503	30436	31015
0.79_348.07074	0.79	348.071	3192	3724	3970	5743	8631	8706	9114	8999
0.8_286.14001	0.8	286.14	44324	42252	34477	45104	32578	28153	41023	38697
0.81_72.08034	0.81	72.0803	5777	5554	4460	5386	3998	3789	4351	4018
0.8_274.18751	0.8	274.188	3787	4362	2752	2111	1313	979	1082	1578
0.81_175.11904	0.81	175.119	5951	6217	5180	4711	3378	2661	3208	3614
0.8_173.09226	0.8	173.092	3846	3491	2940	4876	2630	2311	3542	3303
0.8_343.16159	0.8	343.162	26332	24795	18736	17150	7208	5110	9561	8289
0.8_86.09609	0.8	86.0961	5599	6883	4407	3715	2339	1808	2170	2669
0.8_335.14548	0.8	335.145	6015	5611	4819	5904	3895	3428	4996	4429
0.81_179.04858	0.81	179.049	229	294	405	656	5880	5435	5444	4995
0.77_129.10234	0.77	129.102	3593	3673	2652	2165	1443	908	1131	1537
0.81_130.08633	0.81	130.086	2838	2765	2427	2631	0	3007	0	3661
0.81_308.09127	0.81	308.091	1157	1240	1657	4732	38987	40143	39373	36723
0.8_258.13101	0.8	258.131	2756	0	3462	22778	29159	3647	4566	4051
0.82_365.10593	0.82	365.106	3735	3549	11483	2962	11027	11743	2926	3338
0.82_274.09278	0.82	274.093	3412	3411	3323	0	2339	2691	2661	0
0.85_314.08516	0.85	314.085	2734	3385	3302	2566	1668	2072	2583	1738
0.89_203.05277	0.89	203.053	19653	21625	19078	12248	13734	12191	10721	10482
0.91_217.06854	0.91	217.069	3445	3664	3650	2290	2458	2327	2054	1669
0.88_205.06836	0.88	205.068	45936	46471	41880	56163	51186	55452	51431	55069
0.87_274.10499	0.87	274.105	0	714	0	1564	2854	3015	2662	2925
0.91_215.01624	0.91	215.016	5650	5177	2572	3349	3217	3269	3318	3434
1.05_314.08513	1.05	314.085	5187	5556	6201	4693	4754	5372	4564	3896
1.06_72.08032	1.06	72.0803	2721	2530	1751	2165	2407	1079	1377	2090
1.05_343.16172	1.05	343.162	13018	13580	9008	9655	4305	2961	4820	5179
1.06_259.13071	1.06	259.131	10418	9035	7748	7697	3703	2961	3826	3699
1.06_348.07063	1.06	348.071	2531	3301	2622	3561	4592	4301	3746	4933
1.06_204.12339	1.06	204.123	1882	2343	3214	5284	20329	23305	26094	25426
1.06_123.05534	1.06	123.055	2207	2290	1800	2703	2454	2190	2473	2672
1.05_155.0816	1.05	155.082	8538	7675	6293	9961	6425	0	7638	7456
1.06_308.09133	1.06	308.091	2153	2434	3122	10019	72212	71505	80341	73780
1.05_175.11898	1.05	175.119	4198	4010	3313	2854	2162	1920	2373	2877
1.06_179.04857	1.06	179.049	295	423	609	1241	10026	10352	11185	10363
1.06_86.09606	1.06	86.0961	5232	4865	3198	2733	2372	2074	2462	2503
1.05_335.14528	1.05	335.145	2851	3043	2042	2829	2290	1779	2476	2187
1.06_286.14011	1.06	286.14	28562	28669	21749	33077	23319	19671	27984	26953
1.1_158.09252	1.1	158.093	1693	1656	1304	1682	3244	4153	4555	4159
1.1_215.01622	1.1	215.016	14464	14313	13335	15246	12495	11391	15919	16182
1.15_203.05274	1.15	203.053	4981	4526	4476	3144	2813	3394	3080	2595
1.14_205.0684	1.14	205.068	8798	7809	9346	12709	10686	15260	14247	12429
1.29_276.14457	1.29	276.145	18103	19497	14239	14296	15073	13129	14371	12351
1.26_147.04418	1.26	147.044	2716	2544	2402	3134	3527	2683	3610	3659
1.26_86.09605	1.26	86.0961	11767	11842	8842	14051	11932	9284	11444	11776
1.25_119.04917	1.25	119.049	2797	3112	2454	3808	4191	3207	4206	4345
1.26_132.10206	1.26	132.102	4950	5126	3844	6581	5878	4695	5345	6079
1.26_165.05471	1.26	165.055	13405	13198	12527	16947	17364	13863	19842	19220
1.26_136.07571	1.26	136.076	11770	12785	11104	14970	16259	12423	17194	17194
1.35_86.09604	1.35	86.096	14243	14605	9742	14465	14139	12580	14529	14562
1.35_132.10202	1.35	132.102	10309	10147	7107	10745	10076	9482	10000	10011
1.47_203.05281	1.47	203.053	3986	3799	3688	2769	3502	0	3290	3013
1.54_205.06841	1.54	205.068	7405	7034	6755	11422	11629	0	0	12816
1.77_254.16128	1.77	254.161	6107	7678	6467	5830	4926	4614	5611	5052
2.23_310.12912	2.23	310.129	4895	5023	4522	4438	4763	4353	5123	4460
2.23_328.13952	2.23	328.14	3993	3607	3557	2972	3731	3463	3857	3372
2.31_120.08077	2.31	120.081	90406	80318	74753	99969	103323	99029	115306	105333
2.31_166.08633	2.31	166.086	35903	31670	29879	41152	41485	39106	43131	40670
2.41_168.02924	2.41	168.029	5635	5886	5418	6523	3872	4033	3788	3792
2.44_233.14945	2.44	233.149	3771	3466	2453	2610	1279	857	1548	1490
2.57_243.13425	2.57	243.134	6014	5126	3753	4058	2228	1420	2498	2540
2.65_233.14958	2.65	233.15	7432	7633	5341	6933	3614	2764	3919	3768
2.64_203.13905	2.64	203.139	4177	4337	3060	4121	0	1653	2658	0
2.66_120.08079	2.66	120.081	4861	4517	3656	4681	3658	2544	4056	3925
2.66_237.12358	2.66	237.124	4939	0	3512	4742	3477	2592	3741	0
2.75_231.17028	2.75	231.17	3907	3846	2612	3396	1597	1119	2175	2090
2.8_243.134	2.8	243.134	10328	9654	7425	9990	5292	3411	5612	5661
2.93_237.1238	2.93	237.124	2553	2374	1964	2162	2911	2502	2490	2761
3_231.17029	3	231.17	7456	7003	4734	5832	3260	2329	3946	3627
3.13_260.19695	3.13	260.197	4719	4390	2508	2677	1773	1264	1582	1707
3.14_371.652	3.14	371.652	1154	1113	892	1559	2846	2593	3029	2672
3.19_359.6727	3.19	359.673	27682	27302	19042	22404	12330	10045	13069	11548
3.32_231.17043	3.32	231.17	7244	8397	6090	7756	5936	4601	7117	6383
3.34_188.07063	3.34	188.071	58229	49917	41983	64514	82627	78231	92202	86691
3.42_295.16528	3.42	295.165	4395	4026	2935	3129	2555	1666	2870	2940
3.56_295.16545	3.56	295.165	4987	4255	2868	0	2127	1500	2461	2291
3.57_265.15488	3.57	265.155	5181	5069	3445	4395	3323	2224	3690	3535
3.84_263.14116	3.84	263.141	3839	3705	3212	3626	0	1805	3017	0
3.88_295.1654	3.88	295.165	13468	13673	9441	11092	8461	5777	8845	10276
3.92_245.18614	3.92	245.186	3521	3333	2081	2854	5397	4505	2506	2489
3.93_329.14991	3.93	329.15	3425	3851	2979	3074	2533	1511	2319	2758
3.98_265.15481	3.98	265.155	4246	4407	3517	4649	3468	2622	3756	3644
4_245.18606	4	245.186	7161	6677	5186	7368	0	0	5959	6649
4.23_245.18606	4.23	245.186	7480	6970	5303	7126	5334	3318	6186	6203
4.25_263.13918	4.25	263.139	2589	2947	2070	2602	1553	1145	1835	1572
4.4_329.14996	4.4	329.15	4294	4453	2820	3655	2670	1902	2900	2959
4.4_279.17042	4.4	279.17	3943	3788	2674	3275	0	1765	2830	3349
4.64_279.17045	4.64	279.17	3649	3737	2928	3581	3239	2098	3214	2992
4.67_211.14422	4.67	211.144	3603	3510	3140	3500	3437	2950	3364	3022
4.82_279.17044	4.82	279.17	10485	10667	7662	9832	8974	6614	7936	7966
4.97_211.1442	4.97	211.144	4635	4868	3965	4744	4588	3870	4037	3691
5.94_342.09433	5.94	342.094	36348	38849	27180	27287	0	0	0	0
6.08_285.07279	6.08	285.073	26300	27780	20691	23253	0	0	0	0
6.46_285.07272	6.46	285.073	13330	10868	9030	12155	0	0	0	0
7.12_255.06533	7.12	255.065	13044	14572	10806	11345	12046	11459	11064	11111
7.53_456.12638	7.53	456.126	24289	26586	21839	35461	0	0	0	0
8.42_327.08343	8.42	327.083	10621	11552	9669	12464	0	0	0	0
10.13_561.32899	10.13	561.329	4309	5395	3494	2390	3453	3395	2754	2358
10.53_387.18068	10.53	387.181	10117	11866	9222	11323	14456	13418	12408	11180
11.08_476.27782	11.08	476.278	26380	27832	18300	27588	8062	7007	9708	8019
11.17_518.32463	11.17	518.325	66760	72675	43611	64193	25271	22456	30947	24419
11.3_476.27793	11.3	476.278	3637	4461	3454	7329	2779	3240	3674	3977
11.39_518.32479	11.39	518.325	10822	10988	7750	14443	6615	7059	7174	6932
Goitrin vs Control group
Sample			Goitrin-1	Goitrin-2	Goitrin-3	Goitrin-4	CT-1	CT-2	CT-3	CT-4
Label	RT min	m/z (positive)	Goitrin				CT
0.41_226.95169	0.41	226.952	2826	2804	2495	2561	2750	2468	2509	2677
0.66_84.08039	0.66	84.0804	3494	3283	4188	4717	3855	3685	4361	4202
0.67_110.07128	0.67	110.071	4522	4157	3952	4951	0	4311	4289	4661
0.67_156.0771	0.67	156.077	9186	8393	8080	9923	7465	8023	8866	9770
0.68_189.15983	0.68	189.16	6977	7123	7125	7456	6933	6909	8297	9133
0.71_194.07129	0.71	194.071	6409	7251	6560	6038	6591	7046	5061	6658
0.72_319.16134	0.72	319.161	2920	2912	3359	3342	3104	2643	3160	2962
0.72_154.13398	0.72	154.134	2060	1916	2318	2375	2672	2116	2419	2242
0.72_292.19813	0.72	292.198	2621	2020	2318	2022	2594	3020	3299	3188
0.73_489.11512	0.73	489.115	2439	1969	2086	2045	1891	2214	2396	2307
0.73_162.11252	0.73	162.113	32179	29714	32437	33770	30704	30449	30315	28939
0.73_132.0656	0.73	132.066	25169	24124	25424	26412	22651	22490	25465	22824
0.73_86.05966	0.73	86.0597	4961	4427	5133	5335	4781	4494	5034	4847
0.74_418.15602	0.74	418.156	2097	2151	2576	2024	2289	2065	2555	2929
0.74_229.12806	0.74	229.128	0	0	2088	2474	0	0	2014	2258
0.74_189.08711	0.74	189.087	2159	1811	2709	3860	1778	1768	2363	2010
0.75_315.12286	0.75	315.123	3561	3713	3605	3471	3497	3799	3832	3535
0.75_129.05469	0.75	129.055	4060	4250	3958	3793	3834	3838	3823	4142
0.76_147.06537	0.76	147.065	0	4481	4664	4229	3971	4295	4317	4627
0.76_548.1624	0.76	548.162	2616	2425	2288	2456	2404	2374	2727	2595
0.76_116.07066	0.76	116.071	27717	26162	25919	27237	26957	28217	27817	26749
0.77_70.06467	0.77	70.0647	11984	11393	10641	11443	11161	11772	12217	11596
0.77_353.22844	0.77	353.228	15877	13825	15451	15797	15951	16430	19012	17336
0.77_301.14507	0.77	301.145	0	4328	5323	6549	4922	0	5008	5705
0.77_419.20618	0.77	419.206	2276	1920	2653	2608	2545	2869	2612	2701
0.78_664.11685	0.78	664.117	2320	1867	2102	2142	2209	2047	2464	2466
0.79_230.09599	0.79	230.096	3335	3083	3473	2971	3521	3316	3494	2958
0.79_469.1969	0.79	469.197	3948	3679	4246	4908	3461	3245	4658	3924
0.8_491.14835	0.8	491.148	2571	3237	2001	2316	2960	2844	1892	2307
0.8_112.05051	0.8	112.051	3812	2580	3823	4823	3047	2274	3353	3668
0.8_307.08391	0.8	307.084	4941	3525	2805	2928	3398	4756	3460	3384
0.81_72.08034	0.81	72.0803	3996	3836	3906	4929	3998	3789	4351	4018
1.04_379.08523	1.04	379.085	2320	2520	2131	2336	2440	2390	2060	2037
1.06_233.0595	1.06	233.06	2520	2436	2976	3303	2295	2350	2797	2808
1.07_170.06557	1.07	170.066	4940	4206	4938	4932	4590	5119	5863	4621
1.09_307.58534	1.09	307.585	2863	1503	1843	2229	2078	2021	2122	2115
1.1_235.11912	1.1	235.119	8189	9252	9540	8554	8229	7338	8140	7332
1.14_269.16096	1.14	269.161	1952	1296	2474	3072	2407	1830	2470	2576
1.26_123.04413	1.26	123.044	4456	4305	5152	5901	5145	3910	5698	5381
1.27_268.1042	1.27	268.104	42665	34970	44497	55850	43408	31378	42814	42745
1.27_136.06206	1.27	136.062	12377	10100	13001	16059	11867	8599	12392	12588
1.44_284.09931	1.44	284.099	2616	2323	3362	3266	2299	2198	2487	2316
1.45_152.05678	1.45	152.057	9467	8116	12534	11724	8347	7704	9793	8611
1.58_155.08158	1.58	155.082	2088	2109	2653	2370	1820	2057	2328	2063
2.12_302.17131	2.12	302.171	3338	0	5280	8064	3093	2032	4182	4927
2.18_358.68886	2.18	358.689	4741	2671	6104	8144	5386	3929	5338	6398
2.47_326.84759	2.47	326.848	2258	1641	2749	3793	3300	2199	2625	2605
2.48_219.13385	2.48	219.134	2716	1995	3818	5199	3153	1891	3991	3584
2.5_295.12908	2.5	295.129	3376	2796	4587	4819	4076	2659	4261	4469
2.52_227.10276	2.52	227.103	8807	7497	10759	14563	9444	8612	9583	9009
2.68_281.14975	2.68	281.15	2614	2313	4033	4795	3512	2294	3323	4408
2.73_252.07286	2.73	252.073	4695	3988	4400	6766	3783	4288	4228	4800
2.73_384.11537	2.73	384.115	47185	40066	47255	62961	39495	40049	49342	50067
2.79_247.12906	2.79	247.129	2132	1775	3209	3774	2547	1927	2662	2719
2.94_175.12159	2.94	175.122	3176	2828	3020	3227	2947	2941	2756	2814
2.99_351.67537	2.99	351.675	6660	5544	6341	6892	6616	5605	7388	5898
3_266.11374	3	266.114	2841	3671	3281	3015	3512	3228	3130	2800
3.05_229.1548	3.05	229.155	2619	1812	3023	3769	2964	1930	2540	3102
3.12_298.09699	3.12	298.097	42455	40970	42731	45863	45085	43536	46658	42961
3.12_136.06181	3.12	136.062	10750	9689	10369	10343	10352	10074	10652	10077
3.19_338.66742	3.19	338.667	2086	1670	2285	2383	2075	1814	2118	2146
3.34_159.09167	3.34	159.092	1932	1807	1980	2305	2007	1936	2157	2140
3.35_146.06002	3.35	146.06	10391	9048	10217	12094	11760	10306	12358	11207
3.35_144.08074	3.35	144.081	3777	3727	3615	4662	3989	4069	4545	4256
3.35_118.06511	3.35	118.065	3668	3551	3545	4514	3969	3717	4003	3958
3.36_366.22104	3.36	366.221	1750	1379	2286	2184	2073	1827	2190	1977
3.37_364.22798	3.37	364.228	1432	1336	2210	1911	2107	1559	2137	2142
3.53_386.12884	3.53	386.129	2060	1485	1763	2044	2012	2721	1947	1982
3.61_399.24871	3.61	399.249	3274	2614	4365	5513	4129	2984	4682	5460
3.64_383.21148	3.64	383.211	1879	1508	2649	2331	2321	2224	2894	2863
3.68_261.12371	3.68	261.124	4623	5623	4890	4240	5022	4961	5136	4320
3.71_197.12861	3.71	197.129	3983	4958	4737	4377	4772	4371	4440	4192
3.83_246.17011	3.83	246.17	13228	13714	15504	17986	19239	16216	17960	14654
3.84_263.14079	3.84	263.141	2616	2237	3188	3595	0	1805	3017	0
4_227.13933	4	227.139	3314	1837	3802	5410	2788	1853	3268	3328
4.27_377.14597	4.27	377.146	2213	2281	2545	3238	2794	2196	2802	2100
4.47_243.13414	4.47	243.134	2719	3614	0	2965	3280	2943	3202	2820
4.56_360.1923	4.56	360.192	4536	3356	5878	10032	4128	2963	5587	5554
4.79_396.86226	4.79	396.862	2043	1521	2050	2653	2077	0	2225	2304
4.97_277.11856	4.97	277.119	2394	2401	2431	1970	2299	2086	2458	1797
5.22_313.15484	5.22	313.155	2272	2371	3792	4159	3014	2018	2940	3341
5.24_470.76804	5.24	470.768	0	0	2127	1738	2487	1733	2026	2262
5.44_318.18149	5.44	318.181	2416	1852	3295	4232	3245	1706	3129	2968
5.47_245.12866	5.47	245.129	4132	4860	5147	4658	4642	4601	4611	4608
7.02_194.11769	7.02	194.118	2659	2546	2962	2443	2461	2638	2774	2477
7.33_228.10203	7.33	228.102	2568	2583	2740	2289	2748	2828	2481	2723
8.02_496.30244	8.02	496.302	7063	6902	8069	5700	10103	8943	7432	6037
8.43_271.06026	8.43	271.06	9007	10754	11157	8380	11947	10009	10623	9729
8.83_604.32702	8.83	604.327	4937	3490	3904	4269	3589	3490	4415	4431
9.14_418.26271	9.14	418.263	8637	6067	6313	7133	6472	6534	6496	6641
9.43_343.29591	9.43	343.296	9093	8938	8823	8278	8896	6793	8798	9335
9.43_240.23245	9.43	240.232	3629	3529	3663	3474	3264	2802	3021	3412
9.99_211.08678	9.99	211.087	4091	3631	4050	3749	4114	4061	4095	4250
10.14_561.32898	10.14	561.329	2009	3814	3154	1935	3453	3395	2754	2358
10.28_496.34059	10.28	496.341	2462	3530	3122	3188	929	2932	3144	3857
10.61_480.30921	10.61	480.309	5925	3836	2965	3616	2580	2798	2899	3094
10.7_522.35611	10.7	522.356	19157	12655	8508	15484	870	10676	8929	12373
10.82_209.15371	10.82	209.154	2709	3041	3264	2790	3274	2863	3294	3125
10.94_318.30055	10.94	318.301	1760	2051	2122	1614	2479	2203	1721	1343
11_371.32734	11	371.327	2138	2344	1999	2178	2252	2372	2216	2042
11.41_494.32475	11.41	494.325	4135	3107	5474	8897	3989	3153	4150	4059
11.44_522.35613	11.44	522.356	7870	7447	5180	7928	5589	7171	6834	7300
11.45_379.33639	11.45	379.336	2216	2494	2225	2583	3582	3601	3295	0
11.46_337.27403	11.46	337.274	5839	3944	5550	7615	5528	4816	6171	4853
11.48_597.30424	11.48	597.304	2202	1611	2541	3365	2676	2131	2725	2270
0.65_110.00878	0.65	110.009	7760	8518	9151	8235	7433	7151	7326	7661
0.68_130.08634	0.68	130.086	5558	5499	6537	0	3282	5364	7045	7078
0.67_309.16581	0.67	309.166	19672	22302	24231	25827	22681	20253	22921	22223
0.71_223.07479	0.71	223.075	2320	2112	2111	1843	2520	2037	2540	2246
0.68_175.11901	0.68	175.119	22965	21392	25272	25518	24954	23246	27466	25879
0.7_198.12379	0.7	198.124	3765	3902	4279	4518	4554	4145	4951	3974
0.69_347.12166	0.69	347.122	2823	2384	2599	2700	2776	2135	2509	2757
0.69_236.07975	0.69	236.08	12580	12410	10939	11233	11481	13275	12488	11433
0.71_296.06604	0.71	296.066	21664	22413	27113	25371	26644	24255	27528	25649
0.71_203.05271	0.71	203.053	12862	18835	16567	12798	15334	13920	12609	11600
0.71_221.04225	0.71	221.042	30222	27835	26765	26920	27061	30015	28762	27555
0.71_220.10566	0.71	220.106	3447	4614	4083	3464	4237	4306	3771	3858
0.72_140.06832	0.72	140.068	10334	10308	9142	8012	8586	10531	0	9292
0.74_118.08629	0.74	118.086	90296	76335	82422	84780	87686	84770	92981	91750
0.72_381.0797	0.72	381.08	17992	16568	16253	15810	15855	17252	18609	18788
0.75_325.11327	0.75	325.113	2993	3456	3988	3345	3137	3103	3099	3189
0.74_222.01978	0.74	222.02	11087	11057	7754	10101	10227	11137	10510	9588
0.73_220.0818	0.73	220.082	3279	3298	4388	4336	3807	3476	3709	3266
0.74_90.05508	0.74	90.0551	12475	12761	11819	12186	11146	11716	11890	12407
0.72_205.0683	0.72	205.068	220655	245145	209039	241781	216051	237356	219837	201242
0.74_432.1716	0.74	432.172	8360	7343	8320	8359	7694	8297	9472	9363
0.75_165.07587	0.75	165.076	5306	5043	5584	4864	4868	5185	5257	5649
0.72_235.07912	0.72	235.079	4416	5013	5036	3957	4535	4646	4134	3889
0.74_234.09738	0.74	234.097	6880	8493	8726	8229	7669	7329	7290	7216
0.75_104.10705	0.75	104.107	8111	7576	8419	8424	8398	8549	8755	7957
0.73_258.11018	0.73	258.11	38601	39436	48945	44700	47792	43041	48469	45073
0.73_277.13963	0.73	277.14	16220	13977	16105	18550	14471	13291	16945	18012
0.74_120.06558	0.74	120.066	3675	3301	4103	3711	3350	3424	4504	3913
0.74_130.05003	0.74	130.05	2061	1813	2371	2438	2582	1974	2419	2174
0.78_236.14932	0.78	236.149	452595	450508	484997	481977	477946	467010	487684	467454
0.76_184.06379	0.76	184.064	100611	105174	104694	103546	113661	108302	109698	104209
0.76_299.12572	0.76	299.126	5167	5281	4851	5221	5930	5405	5363	4812
0.77_198.08737	0.77	198.087	2469	2029	0	2476	2518	2090	2185	1976
0.8_262.12915	0.8	262.129	4125	5303	4716	3474	4385	4056	3628	3798
0.82_274.09328	0.82	274.093	2627	2986	2693	1829	2339	2691	2661	2445
0.8_130.08636	0.8	130.086	3318	3204	3696	0	0	3007	0	3661
0.8_454.14988	0.8	454.15	1939	1773	2038	2209	1932	1755	2175	2119
0.8_343.16151	0.8	343.162	7778	5903	9576	13602	7208	5110	9561	8289
0.8_335.14546	0.8	335.145	4347	3114	5223	6341	3895	3428	4996	4429
0.8_86.09611	0.8	86.0961	1811	1767	2278	2757	2339	1808	2170	2669
0.81_308.09122	0.81	308.091	39611	41177	38666	40971	38987	40143	39373	36723
0.81_179.04857	0.81	179.049	5314	5827	5162	5455	5880	5435	5444	4995
0.8_204.12313	0.8	204.123	30162	32201	25225	29053	28159	31503	30436	31015
0.8_145.04947	0.8	145.049	2166	2763	2105	1911	1988	2046	1763	1950
0.79_348.07067	0.79	348.071	10448	8387	7997	9047	8631	8706	9114	8999
0.8_173.09221	0.8	173.092	3180	2587	3815	5301	2630	2311	3542	3303
0.8_385.12874	0.8	385.129	2685	2193	2115	2118	2313	2664	2655	2180
0.8_286.13993	0.8	286.14	35832	28772	40531	52663	32578	28153	41023	38697
0.87_258.13128	0.87	258.131	25937	27061	29471	25526	29159	26605	4566	27168
0.85_314.08512	0.85	314.085	1863	2241	2479	1690	1668	2072	2583	1738
0.89_203.05274	0.89	203.053	11455	14545	13652	10252	13734	12191	10721	10482
0.87_205.06834	0.87	205.068	54040	55746	50320	52513	51186	55452	51431	55069
0.91_215.01623	0.91	215.016	2924	3393	3289	3611	3217	3269	3318	3434
0.97_217.06853	0.97	217.069	2048	2792	2588	2086	2458	2327	2054	1674
1.06_314.08516	1.06	314.085	4265	6300	4983	3361	4754	5372	4564	3896
1.06_385.12704	1.06	385.127	2192	2222	2540	2751	2613	2725	2950	2190
1.06_86.09608	1.06	86.0961	2071	1746	2164	2569	2372	2074	2462	2503
1.06_259.13198	1.06	259.132	2842	2690	4662	4190	3703	2961	3826	3699
1.06_308.09122	1.06	308.091	75254	69450	83468	88149	72212	71505	80341	73780
1.06_204.12317	1.06	204.123	23738	23077	21355	24447	20329	23305	26094	25426
1.06_286.14004	1.06	286.14	24298	17718	27222	37818	23319	19671	27984	26953
1.06_123.05533	1.06	123.055	2373	2323	2385	2758	2454	2190	2473	2672
1.06_175.11898	1.06	175.119	2005	1907	2458	2476	2162	1920	2373	2877
1.06_335.1452	1.06	335.145	1977	1681	2684	3574	2290	1779	2476	2187
1.06_343.16169	1.06	343.162	4193	2529	5566	8462	4305	2961	4820	5179
1.06_348.07063	1.06	348.071	5089	4750	4323	5008	4592	4301	3746	4933
1.06_179.04854	1.06	179.049	10476	10431	11611	12134	10026	10352	11185	10363
1.06_155.08155	1.06	155.082	6414	5726	0	10699	6425	0	7638	7456
1.1_158.09253	1.1	158.093	3218	3742	3629	3245	3244	4153	4555	4159
1.11_215.01618	1.11	215.016	12293	12780	13818	15229	12495	11391	15919	16182
1.17_203.05275	1.17	203.053	2979	3664	3107	2591	2813	3394	3080	2595
1.14_205.06836	1.14	205.068	13684	14303	11627	10924	10686	15260	14247	12429
1.26_165.0547	1.26	165.055	16155	15730	18897	18902	17364	13863	19842	19220
1.26_136.07568	1.26	136.076	15441	14345	17059	18587	16259	12423	17194	17194
1.29_276.14455	1.29	276.145	12939	18935	14587	14283	15073	13129	14371	12351
1.26_86.09604	1.26	86.096	11904	10827	11246	15041	11932	9284	11444	11776
1.27_132.10203	1.27	132.102	5716	10134	5755	7564	5878	4695	5345	6079
1.35_86.09604	1.35	86.096	14614	13895	15695	18158	14139	12580	14529	14562
1.35_132.10201	1.35	132.102	10207	0	10449	12901	10076	9482	10000	10011
1.39_203.0528	1.39	203.053	2929	3789	4116	2992	3502	3756	3290	3013
1.38_205.06843	1.38	205.068	12109	0	12043	0	0	12908	13914	12816
1.59_258.13165	1.59	258.132	2870	2406	3434	3748	3644	3022	3442	3041
1.77_254.1613	1.77	254.161	4806	5863	6075	5106	4926	4614	5611	5052
1.88_245.14983	1.88	245.15	2752	2130	3393	3969	2482	2462	3038	3286
2.08_245.1498	2.08	245.15	3036	2076	3741	5475	2831	2140	0	3156
2.23_310.12902	2.23	310.129	4049	4342	5353	5313	4763	4353	5123	4460
2.31_120.08077	2.31	120.081	101677	92889	105128	118473	103323	99029	115306	105333
2.31_166.08632	2.31	166.086	40358	37501	42295	45347	41485	39106	43131	40670
2.32_149.05987	2.32	149.06	3163	2975	3403	3369	3148	3161	3541	3184
2.4_168.02924	2.4	168.029	4127	4353	4859	4926	3872	4033	3788	3792
2.58_243.13427	2.58	243.134	1777	1371	2852	3703	2228	1420	2498	2540
2.58_220.11809	2.58	220.118	5762	5371	4952	0	5285	5889	5846	4603
2.58_242.10011	2.58	242.1	2627	2998	1930	1807	2006	2572	2733	1934
2.66_237.12353	2.66	237.124	2844	2356	3898	4990	3477	2592	3741	0
2.66_120.0808	2.66	120.081	3011	2225	3862	4591	3658	2544	4056	3925
2.76_232.15439	2.76	232.154	8999	10931	13222	13727	17802	14627	15978	12040
2.75_231.17032	2.75	231.17	1308	1143	2217	2491	1597	1119	2175	2090
2.8_243.13406	2.8	243.134	4868	3626	6632	8904	5292	3411	5612	5661
2.88_232.15439	2.88	232.154	7562	7998	11335	10252	10666	10408	10363	10398
2.94_237.12367	2.94	237.124	2468	2426	2719	3399	2911	2502	2490	2761
3_231.17034	3	231.17	3024	2291	4055	5569	3260	2329	3946	3627
3.14_371.65203	3.14	371.652	3021	2896	2970	3066	2846	2593	3029	2672
3.19_359.67283	3.19	359.673	12993	10127	13899	13204	12330	10045	13069	11548
3.22_295.16542	3.22	295.165	2902	1662	2730	2842	2777	1862	2514	2641
3.32_231.17047	3.32	231.17	5381	4424	7172	8901	5936	4601	7117	6383
3.35_188.07061	3.35	188.071	79780	73869	79120	88716	82627	78231	92202	86691
3.39_295.16519	3.39	295.165	2214	1704	3050	4205	2555	1666	2870	2940
3.56_295.16548	3.56	295.165	1800	1285	2398	3150	2127	1500	2461	2291
3.57_265.15485	3.57	265.155	3410	2164	4075	5069	3323	2224	3690	3535
3.88_295.16542	3.88	295.165	7928	6170	10249	12107	8461	5777	8845	10276
3.9_245.18615	3.9	245.186	1800	1358	2501	3242	1770	1398	2506	2489
3.93_329.1498	3.93	329.15	2346	1595	2689	3109	2533	1511	2319	2758
3.98_265.15482	3.98	265.155	3163	2410	4151	4735	3468	2622	3756	3644
4_245.18611	4	245.186	4665	4268	6907	8197	5397	4505	5959	6649
4.24_245.18607	4.24	245.186	4323	3710	6523	8464	5334	3318	6186	6203
4.4_329.14999	4.4	329.15	2170	1655	2908	3806	2670	1902	2900	2959
4.4_279.17051	4.4	279.171	2316	1808	3763	4199	0	1765	2830	3349
4.64_279.17036	4.64	279.17	3173	2140	3389	4428	3239	2098	3214	2992
4.68_211.14419	4.68	211.144	3206	3890	3578	4346	3437	2950	3364	3022
4.82_279.17044	4.82	279.17	7424	6139	9103	11897	8974	6614	7936	7966
4.97_211.14417	4.97	211.144	4298	4344	5133	4532	4588	3870	4037	3691
7.12_255.06534	7.12	255.065	10119	10881	12162	10333	12046	11459	11064	11111
10.53_387.18068	10.53	387.181	13250	11964	11247	11114	14456	13418	12408	11180
11.08_476.27782	11.08	476.278	8962	6292	10714	16659	8062	7007	9708	8019
11.17_518.32465	11.17	518.325	28069	19679	35890	40717	25271	22456	30947	24419
11.3_476.27801	11.3	476.278	4204	2585	3653	4939	2779	3240	3674	3977
11.39_518.32476	11.39	518.325	8403	5804	6694	10483	6615	7059	7174	6932

## Sheet: Figure 4
Figure 4B-E
		B. bassiana reacted with 100 µM 4MSOB-ITC														B. bassiana reacted with 400 µM 4MSOB-ITC
		B. bassiana fungi							Medium							B. bassiana fungi							Medium
#	Time	4MSOB-ITC	4MSOB-ITC-GSH	4MSOB-ITC-Cys-Glu	4MSOB-ITC-Cys-Gly	4MSOB-ITC-Cys	4MSOB-ITC-NAC	4MSOB-ITC-conjugates sum	4MSOB-ITC	4MSOB-ITC-GSH	4MSOB-ITC-Cys-Glu	4MSOB-ITC-Cys-Gly	4MSOB-ITC-Cys	4MSOB-ITC-NAC	4MSOB-ITC-conjugates sum	4MSOB-ITC	4MSOB-ITC-GSH	4MSOB-ITC-Cys-Glu	4MSOB-ITC-Cys-Gly	4MSOB-ITC-Cys	4MSOB-ITC-NAC	4MSOB-ITC-conjugates sum	4MSOB-ITC	4MSOB-ITC-GSH	4MSOB-ITC-Cys-Glu	4MSOB-ITC-Cys-Gly	4MSOB-ITC-Cys	4MSOB-ITC-NAC	4MSOB-ITC-conjugates sum
1	4 h	1.07991	0.880618	3.39581	0.163236	3.9691	0.332452	8.74121	64.8802	0.0643808	0.444517	1.29378	0.57919	0.651121	3.03299	5.14669	1.82433	5.17144	0.141426	4.91999	0.504416	12.5616	310.861	0.191558	0.530367	0.922266	0.841052	0.797623	3.28286
2		1.12947	0.690569	2.43225	0.0715722	4.03433	0.317778	7.5465	66.0085	0.206018	1.20382	0.52957	2.59281	0.553453	5.08567	3.59618	1.74862	4.76522	0.128663	3.64929	0.432332	10.7241	267.983	0.20998	0.608587	0.785392	0.839762	0.645695	3.08942
3		1.49327	1.30916	4.41839	0.144211	4.84401	0.433991	11.1498	58.1101	0.0206018	0.349127	1.09825	0.425686	0.651121	2.54478	4.22109	1.88405	5.32247	0.193349	4.05448	0.450201	11.9046	279.267	0.156297	0.757395	0.972778	1.16612	0.651121	3.70371
4		1.21328	0.84492	3.19676	0.0899407	4.97026	0.418133	9.52001	65.4443	0.175314	0.503658	0.552382	0.957148	0.514385	2.70289	2.83131	1.31636	3.56169	0.082677	3.86272	0.403691	9.22713	255.007	0.110537	0.331957	0.619189	0.544362	0.607713	2.21376
5		1.65056	1.32609	4.54087	0.22085	3.17692	0.484305	9.74903	61.4951	0.0225828	0.284262	1.48442	0.500503	0.868161	3.15993	8.39823	2.98499	7.1085	0.247021	8.22274	0.812662	19.3759	269.112	0.213942	0.448332	0.897824	0.87459	0.629417	3.06411
1	12 h	1.68263	0.534106	4.84436	0.123976	10.565	1.69343	17.7609	15.0635	0.0483351	0.612403	0.472539	1.83174	4.25399	7.219	2.64807	1.38076	7.95968	0.28866	11.2124	1.94941	22.7909	226.799	0.225828	1.77425	1.02329	3.53448	5.75157	12.3094
2		1.97563	0.514903	4.23572	0.108385	10.1869	1.5279	16.5738	24.1467	0.243656	1.40605	0.267229	4.34715	3.36412	9.62821	4.58163	1.95331	10.4884	0.353173	13.3196	2.43287	28.5473	246.545	0.183238	0.77075	2.91671	2.11553	5.40973	11.3959
3		2.32173	0.483981	3.51518	0.0809432	10.9939	1.51946	16.5935	20.1975	0.0158278	1.469	0.540976	4.12786	7.97623	14.1299	5.10466	2.5093	12.1883	0.478193	14.1073	2.65537	31.9385	240.339	0.35657	0.931005	0.788651	2.47672	4.74775	9.3007
4		2.61436	0.501005	5.65038	0.0786255	10.8391	1.80566	18.8747	11.0014	0.0380342	0.471226	0.281894	1.40605	3.03856	5.23577	3.02465	1.19477	6.39253	0.173013	13.3599	1.58199	22.7022	234.697	0.39817	1.58347	0.858717	3.49578	4.3408	10.6769
5		0.425632	0.42499	4.48197	0.119464	10.7611	1.76057	17.5481	20.1975	0.185813	1.37552	0.290041	3.65058	2.77811	8.28007	6.14068	2.18608	10.7719	0.31037	16.9654	2.82989	33.0637	163.047	0.183436	1.62735	0.870123	3.40549	5.02448	11.1109
1	24 h	5.36046	0.327984	1.44117	0.0231464	9.39253	2.83296	14.0178	3.23837	0.0919159	1.66169	0.0568676	7.52045	10.4179	19.7489	9.37811	2.66565	11.3427	0.15191	18.1524	4.24727	36.56	102.68	0.219885	4.25439	0.606153	15.9955	24.7426	45.8185
2		3.34326	0.210535	1.02763	0.0105219	6.31476	1.80867	9.37212	4.42878	0.151939	1.4938	0.0800057	7.10766	7.32511	16.1585	7.56199	2.05851	8.6052	0.104662	13.5018	3.50157	27.7717	133.71	0.330818	3.41496	1.35733	13.4155	25.9363	44.455
3		3.65497	0.195764	0.574583	0.0104157	5.21041	1.51503	7.5062	2.98449	0.035657	1.50144	0.0422026	8.22992	11.2318	21.041	9.03069	3.66526	14.6779	0.364592	31.3053	6.16379	56.1768	186.742	0.826055	4.59779	0.853829	17.0274	25.1767	48.4818
4		9.21739	0.520643	2.093	0.0214773	10.9957	3.66159	17.2924	3.7969	0.144807	1.0283	0.0167833	6.57878	5.96861	13.7373	12.1543	3.34404	12.8362	0.187308	21.0499	5.27771	42.6952	129.196	0.608151	3.96822	0.661555	12.7835	17.0377	35.059
5		2.71917	0.221563	0.696296	0.0149875	6.91014	1.75676	9.59975	2.9732	0.020998	0.705885	0.0252564	8.07513	13.0224	21.8497	3.85126	1.0608	3.88414	0.0586823	7.26083	1.67097	13.9354	128.632	0.348647	3.66297	0.532828	12.8996	18.1771	35.6211
One-way ANOVA
100 µM	B. bassiana	4MSOB-ITC	Df	Sum Sq	Mean Sq	F value	Pr(>F)	Significant
		Time	2	36.9	18.452	7.217	0.00875	**
		Residuals	12	30.68	2.557
100 µM	B. bassiana	4MSOB-ITC-conjugates sum	Df	Sum Sq	Mean Sq	F value	Pr(>F)	Significant
		Time	2	176.6	88.3	14.19	0.000688	***
		Residuals	12	74.65	6.22
100 µM	Medium	4MSOB-ITC	Df	Sum Sq	Mean Sq	F value	Pr(>F)	Significant
		Time	2	9683	4841	384.3	1.32e-11	***
		Residuals	12	151	13
100 µM	Medium	4MSOB-ITC-conjugates sum	Df	Sum Sq	Mean Sq	F value	Pr(>F)	Significant
		Time	2	591.3	295.66	36.92	7.46e-06	***
		Residuals	12	96.1	8.01
400 µM	B. bassiana	4MSOB-ITC	Df	Sum Sq	Mean Sq	F value	Pr(>F)	Significant
		Time	2	49.52	24.759	4.64	0.0322	*
		Residuals	12	64.03	5.336
400 µM	B. bassiana	4MSOB-ITC-conjugates sum	Df	Sum Sq	Mean Sq	F value	Pr(>F)	Significant
		Time	2	1331	665.4	6.867	0.0103	*
		Residuals	12	1163	96.9
400 µM	Medium	4MSOB-ITC	Df	Sum Sq	Mean Sq	F value	Pr(>F)	Significant
		Time	2	50028	25014	29.53	2.32e-05	***
		Residuals	12	10166	847
400 µM	Medium	4MSOB-ITC-conjugates sum	Df	Sum Sq	Mean Sq	F value	Pr(>F)	Significant
		Time	2	4209	2104.6	160.4	2.2e-09	***
		Residuals	12	157	13.1
Figure 4F 4MSOB-ITC conjugates conent in the B. bassiana non-infected and infected aphids (µmol/ g DW)
Sample	4MSOB-ITC-GSH	4MSOB-ITC-Cys-Glu	4MSOB-ITC-Cys-Gly	4MSOB-ITC-Cys	4MSOB-ITC-NAC	4MSOB-ITC-conjugates sum
wild-type-non-infected1	0.00821656	8.28335e-05	0.000213429	0.00130476	4.2248e-05	0.00985983
wild-type-non-infected2	0.00673373	0.000280037	0.000199256	0.00041571	7.05436e-05	0.00769928
wild-type-non-infected3	0.00809387	9.15389e-05	0.000239779	0.000381663	2.87529e-05	0.00883561
wild-type-non-infected4	0.00190321	7.38049e-05	9.61639e-05	0.000112095	2.04237e-05	0.0022057
wild-type-non-infected5	0.01191	3.9504e-05	0.000222652	0.00166772	1.85926e-05	0.0138585
wild-type-Bba-infected1	0.63402	0.240032	0.179834	4.67436	0.132743	5.86099
wild-type-Bba-infected2	0.0546569	0.0383209	0.0553889	1.47776	0.0433562	1.66949
wild-type-Bba-infected3	0.863846	0.282451	0.210099	6.14606	0.167968	7.67042
wild-type-Bba-infected4	0.0282686	0.0183814	0.0224972	0.909721	0.0256903	1.00456
wild-type-Bba-infected5	0.542014	0.188622	0.225917	6.28785	0.286945	7.53135
Two-tailed t Tests
t-value	2.51682	2.92288	3.32768	3.40979	2.77419	3.30772
p-value	0.035986	0.019206	0.01042	0.009226	0.02414	0.010735

## Sheet: figure 5B
Figure 5B The expression of GST-encoding genes in B. basssiana
Sample		BbGSTUre2p2	BbGSTUre2p3	BbGSTUre2p1	BbGSTGTT11	BbGSTGTT12	BbGSTS	BbGSTEF1Bγ	BbGSTN3	BbGSTN22	BbGSTN21	BbGSTN1	BbGSTGHR	BbGSTZ	BbGSTe1	BbGSTe2	BbGSTK	BbGSTU
CT-1		0.0385811	0.00171834	0.00362952	0.0269976	0.0504729	0.159045	0.274027	0.0023741	0.0203904	0.0223094	0.0208398	0.0183876	0.000763251	0.115933	0.0138599	0.00829181	0.00058078
CT-2		0.0365747	0.00209525	0.00392098	0.0237218	0.0412026	0.134713	0.274238	0.00148903	0.0157364	0.021304	0.0227872	0.0157989	0.000468996	0.130788	0.0125504	0.00627741	0.000756267
CT-3		0.0322943	0.00150783	0.00405456	0.0226269	0.0539889	0.111782	0.145644	0.00195511	0.0279955	0.0177082	0.0222557	0.0216651	0.000474196	0.084578	0.012501	0.00781531	0.000783054
CT-4		0.0336831	0.00143562	0.00352406	0.0250023	0.0406038	0.124331	0.18658	0.00185421	0.015792	0.0219398	0.0246827	0.0156332	0.000373068	0.115165	0.0127983	0.00576292	0.000638064
4MSOB-ITC-1		2.20545	0.0247973	0.00337658	0.0165051	0.015181	0.11924	0.0768745	0.00202009	0.0261142	0.226201	0.0518317	1.43201	0.000337998	0.108099	0.0119561	0.00843753	0.000898576
4MSOB-ITC-2		2.30586	0.0271211	0.00435847	0.0174654	0.0255976	0.10686	0.0551986	0.00191843	0.0256439	0.238903	0.0546358	1.18082	0.000359597	0.109772	0.0151816	0.00952575	0.000696008
4MSOB-ITC-3		2.0725	0.0226843	0.00339035	0.0218249	0.0334141	0.130286	0.135669	0.00218622	0.0169523	0.274055	0.049301	1.91003	0.000221841	0.162484	0.00908964	0.00541595	0.000696247
4MSOB-ITC-4		2.38014	0.0262139	0.0051386	0.0225593	0.0316733	0.181364	0.235495	0.00248039	0.0229244	0.322336	0.0510347	1.68021	0.000591853	0.186852	0.0150709	0.0078654	0.00133999
Two-tailed t Tests between ITC and control group	t-value	33.1115	24.0497	0.64097	2.79366	3.78641	0.10269	1.82594	1.06201	0.82006	11.3526	21.2615	9.74679	1.239	1.3791	0.0692	1.26789	1.37032
	p-value	<0.00001	<0.00001	0.545229	0.031425	0.009112	0.921558	0.117648	0.329095	0.443533	2.8e-05	< .00001	6.7e-05	0.261305	0.217066	0.947078	0.251814	0.219643
	Sig.	***	***	ns	*	**	ns	ns	ns	ns	***	***	***	ns	ns	ns	ns	ns
Allyl-ITC-1		1.64136	0.107057	0.0137403	0.00970087	0.594235	0.25573	0.556187	0.00460555	0.00682258	8.4624	0.0241974	6.30298	0.00179443	0.603769	0.0195375	0.00581113	0.016381
Allyl-ITC-2		1.5978	0.0556362	0.0131416	0.0130779	0.175399	0.147111	0.188587	0.00301886	0.0179902	3.21673	0.0395861	4.42685	0.00109098	0.372666	0.0181545	0.0119536	0.0122304
Allyl-ITC-3		1.48575	0.106957	0.0187446	0.00884984	0.953373	0.231959	0.34215	0.00401925	0.00637736	8.77544	0.0375127	6.12596	0.00172537	0.522997	0.014775	0.00703455	0.0155705
Allyl-ITC-4		1.56747	0.0821703	0.020466	0.0122423	0.285827	0.207319	0.339028	0.00457292	0.0100608	3.57018	0.0388069	6.7975	0.0010788	0.523398	0.0209175	0.0124492	0.0137534
Two-tailed t Tests between ITC and control group	t-value	46.8044	7.03542	6.99213	9.89323	2.60979	3.07369	1.6589	5.17596	2.45091	3.95979	3.32862	11.4372	4.24058	8.00858	3.99919	1.26789	14.8037
	p-value	< .00001	0.000412	0.000426	6.2e-05	0.040132	0.021839	0.148207	0.002062	0.049729	0.007454	0.015834	2.7e-05	0.005436	0.000202	0.007126	0.251814	< .00001
	Sig.	***	***	***	***	*	*	ns	**	*	**	*	***	**	***	**	ns	***
2PE-ITC-1		10.5296	0.0819359	0.0201294	0.00170947	1.88616	0.156132	0.0160878	0.00421576	0.000961182	5.07906	0.0138462	3.13893	0.000250112	0.289127	0.00849845	0.00299234	0.0103994
2PE-ITC-2		9.48214	0.0522919	0.0266207	0.00303803	1.48253	0.179489	0.0375991	0.00439508	0.00211428	5.0068	0.0287164	3.32829	0.000343451	0.263229	0.0119043	0.00491291	0.00773032
2PE-ITC-3		4.82135	0.0335474	0.00677964	0.0111405	0.0535455	0.137213	0.042291	0.00269939	0.00799157	0.813205	0.359586	2.53865	0.000281507	0.204141	0.0177328	0.00642726	0.00154653
2PE-ITC-4		8.80496	0.054029	0.0204688	0.00205706	0.983057	0.138704	0.0121744	0.00343485	0.00188591	4.30472	0.0235973	3.00978	0.000281465	0.299596	0.00708871	0.00325341	0.00540338
Two-tailed t Tests between ITC and control group	t-value	6.71252	5.39083	3.5179	8.2894	2.6695	1.45262	5.82364	4.1133	5.06982	3.73861	0.99233	17.7403	2.66367	6.49275	0.67842	2.63495	2.97314
	p-value	0.000531	0.001678	0.012551	0.000167	0.037047	0.196541	0.001127	0.006263	0.002288	0.009638	0.359356	< .00001	0.037341	0.000635	0.522795	0.038802	0.024856
	Sig.	***	**	*	***	*	ns	**	**	**	**	ns	***	*	***	ns	*	*
Log2 fold change relative to control group		BbGSTUre2p2	BbGSTUre2p3	BbGSTUre2p1	BbGSTGTT11	BbGSTGTT12	BbGSTS	BbGSTEF1Bγ	BbGSTN3	BbGSTN22	BbGSTN21	BbGSTN1	BbGSTGHR	BbGSTZ	BbGSTe1	BbGSTe2	BbGSTK	BbGSTU
4MSOB-ITC-1		5.96594	3.87572	-0.163692	-0.574993	-1.61704	-0.15177	-1.51773	0.0747347	0.386378	3.44188	1.19488	6.32426	-0.621159	-0.0461954	-0.112693	0.261887	0.382003
4MSOB-ITC-2		6.03018	4.00495	0.204567	-0.493403	-0.863301	-0.309917	-1.9956	0.000236426	0.36016	3.5207	1.27089	6.04601	-0.531791	-0.0240332	0.231892	0.436899	0.0134676
4MSOB-ITC-3		5.87624	3.74723	-0.157821	-0.171929	-0.478851	-0.023957	-0.69821	0.18875	-0.236974	3.71875	1.12266	6.73981	-1.22865	0.54175	-0.50814	-0.377719	0.0139624
4MSOB-ITC-4		6.07592	3.95587	0.442118	-0.124184	-0.556044	0.453248	0.0973896	0.370878	0.19843	3.95285	1.17252	6.55486	0.187067	0.743347	0.221331	0.160587	0.95851
Allyl-ITC-1		5.53976	5.98584	1.86108	-1.34172	3.67365	0.948981	1.33726	1.26369	-1.55006	8.66727	0.0958943	8.46225	1.78728	2.43545	0.595813	-0.276113	4.57025
Allyl-ITC-2		5.50096	5.04156	1.79681	-0.910769	1.91326	0.151268	-0.223073	0.654317	-0.15124	7.2718	0.806034	7.9525	1.06938	1.73934	0.489895	0.764445	4.14869
Allyl-ITC-3		5.39607	5.98449	2.30914	-1.47418	4.35566	0.808229	0.636325	1.06724	-1.64742	8.71968	0.728421	8.42116	1.73067	2.22826	0.192726	-0.000474898	4.49704
Allyl-ITC-4		5.47331	5.60415	2.4359	-1.00604	2.61776	0.646209	0.623099	1.25343	-0.98971	7.4222	0.777356	8.57122	1.05319	2.22936	0.694275	0.823046	4.318
2PE-ITC-1		8.22125	5.60003	2.41198	-3.84629	5.34	0.237128	-3.77427	1.1361	-4.3775	7.93077	-0.70947	7.45649	-1.0556	1.37316	-0.605163	-1.23366	3.91472
2PE-ITC-2		8.07008	4.95212	2.81522	-3.0167	4.99261	0.438255	-2.54953	1.1962	-3.24022	7.9101	0.342914	7.541	-0.598068	1.23777	-0.118945	-0.518356	3.48682
2PE-ITC-3		7.09431	4.31174	0.841954	-1.1421	0.201455	0.0507772	-2.37988	0.492948	-1.3219	5.2879	3.98931	7.15028	-0.885	0.871019	0.455982	-0.130729	1.16533
2PE-ITC-4		7.96319	4.99927	2.4361	-3.57925	4.39989	0.066366	-4.17638	0.840559	-3.40512	7.69213	0.0596644	7.39588	-0.885218	1.42447	-0.866839	-1.11298	2.97015
Average		BbGSTUre2p2	BbGSTUre2p3	BbGSTUre2p1	BbGSTGTT11	BbGSTGTT12	BbGSTS	BbGSTEF1Bγ	BbGSTN3	BbGSTN22	BbGSTN21	BbGSTN1	BbGSTGHR	BbGSTZ	BbGSTe1	BbGSTe2	BbGSTK	BbGSTU
4MSOB-ITC		5.99054	3.91176	0.0836051	-0.338009	-0.87881	-0.00809903	-1.02854	0.15865	0.176999	3.65854	1.19024	6.41624	-0.548633	0.303717	-0.0419025	0.120414	0.341986
Allyl-ITC		5.481	5.66983	2.10305	-1.18006	3.14008	0.638672	0.593404	1.05967	-1.08461	8.02024	0.601926	8.35178	1.41013	2.1581	0.493177	0.327726	4.38349
2PE-ITC		7.84068	4.98161	2.12862	-2.89297	3.73349	0.198132	-3.22002	0.916453	-3.08618	7.20522	0.920603	7.38591	-0.855971	1.22661	-0.283741	-0.748931	2.88425
StdEr
4MSOB-ITC		0.0626502	0.10358	0.175332	0.149112	0.259707	0.164526	0.461099	0.0806656	0.144112	0.114083	0.0308313	0.149847	0.290002	0.199957	0.174796	0.175577	0.223089
Allyl-ITC		0.03066	0.319405	0.173665	0.142542	0.543157	0.173844	0.319203	0.142458	0.343219	0.390051	0.169436	0.136808	0.201763	0.147842	0.108496	0.275137	0.0945111
2PE-ITC		0.206862	0.25626	0.466515	0.657891	1.19323	0.0904873	0.445085	0.161148	0.639377	0.641383	1.04678	0.0839917	0.0948961	0.124898	0.291214	0.258655	0.604637

[truncated: 8 more sheets: Figure 5C-D, Figure 6, Figure 6B, Figure 6C, Table 1, Figure S2, Figure S6, Figure S7]
